# Supplementary material for: TTK Inhibition Alleviates Postinjury Neointimal Formation and Atherosclerosis
Source: Adv Sci (Weinh). 2024 Dec 24;12(6):2409250. doi: 10.1002/advs.202409250 (PMC11809377; doi:10.1002/advs.202409250)
Supplement: Supplementary file 2 — Supporting Information [file ADVS-12-2409250-s001.zip]

Archive with 1 entries (1 files):
- Supplemental Data 1 20240806 19-17.xlsx
