# Supplementary material for: TTK Inhibition Alleviates Postinjury Neointimal Formation and Atherosclerosis
Source: Adv Sci (Weinh). 2024 Dec 24;12(6):2409250. doi: 10.1002/advs.202409250 (PMC11809377; doi:10.1002/advs.202409250)
Supplement: Supplementary file 2 — Supporting Information [file ADVS-12-2409250-s001.zip › Supplemental Data 1 20240806 19-17.xlsx]

## Sheet: GSE 70410 ligation 
Differential expressed genes of GSE 70410
Gene.symbol	logFC	adj.P.Val
CLEC4N	3.98727	3.79e-07
BCL2A1B	2.73989	3.79e-07
CD44	2.52608	3.79e-07
PIK3R5	2.75234	3.79e-07
HMOX1	3.5488	3.82e-07
MS4A6D	3.27132	3.82e-07
PTPRE	2.42519	5.17e-07
TREM2	3.16263	5.17e-07
IFI30	1.92475	5.17e-07
SAA3	5.57219	5.17e-07
MPEG1	4.20953	5.17e-07
LAPTM5	1.98937	5.17e-07
REL	1.94759	5.17e-07
SLFN2	2.75813	5.17e-07
TNC	2.90214	5.17e-07
CHST11	2.07558	5.17e-07
MYO1F	3.06329	5.17e-07
C3AR1	3.10816	5.17e-07
MSR1	3.3729	5.17e-07
TLR13	3.8485	5.17e-07
CLEC7A	3.91932	5.17e-07
CSF2RB2	3.63063	5.17e-07
APBB1IP	1.87832	6.63e-07
CLEC4E	5.34771	6.63e-07
MEFV	2.41035	7.37e-07
TYROBP	3.19383	8.62e-07
SIRPA	1.64735	8.81e-07
SDC3	1.65967	8.81e-07
LOXL2	1.66458	9.35e-07
CD52	2.9107	9.35e-07
ARHGAP30	1.66297	9.44e-07
IL1F9	5.16746	9.65e-07
DPEP2	3.28712	9.65e-07
RNF128	2.34576	9.65e-07
CD68	3.24438	1.13e-06
FCER1G	2.62003	1.13e-06
CLEC4D	5.49311	1.13e-06
PIK3AP1	3.05912	1.13e-06
MMP13	3.78024	1.2e-06
PTPN6	2.78041	1.2e-06
MS4A7	3.13057	1.24e-06
IL7R	4.4978	1.24e-06
TNF	3.88673	1.24e-06
INPP5D	2.24795	1.24e-06
MIR701	-1.38799	1.3e-06
NCKAP1L	2.99064	1.33e-06
HCK	2.92057	1.33e-06
LASS6	2.30964	1.33e-06
PYGM	-1.46186	1.33e-06
OLR1	3.8913	1.37e-06
DOK3	1.63773	1.37e-06
PTPRC	2.89783	1.4e-06
SYK	2.16337	1.4e-06
GM19765	2.62796	1.42e-06
FCGR1	3.29505	1.59e-06
C1QB	1.82542	1.59e-06
CD84	3.43015	1.71e-06
SLC37A2	2.9524	1.74e-06
RNF149	2.66768	1.75e-06
SFPI1	2.29201	1.75e-06
HAVCR2	3.10608	1.75e-06
PRKCB	2.06585	1.75e-06
CTHRC1	2.39498	1.75e-06
CYBA	1.68705	1.75e-06
CXCR4	3.58308	1.85e-06
SLFN4	4.61978	1.89e-06
CLEC4A1	2.7206	1.89e-06
FYB	2.68116	1.89e-06
TFPI2	1.65433	1.9e-06
ADAM8	4.22732	1.9e-06
TNFRSF21	1.2608	1.91e-06
CD180	2.88011	1.95e-06
CTSS	3.42679	1.95e-06
FSCN1	1.75122	1.95e-06
FTL1	1.7559	1.95e-06
LGMN	1.68785	1.95e-06
C7	-2.14583	2.08e-06
PDPN	2.37769	2.13e-06
CYTH4	2.62777	2.18e-06
CD72	1.95114	2.19e-06
METRNL	1.54054	2.32e-06
P4HA3	3.33879	2.38e-06
CNDP2	1.53865	2.43e-06
SLC15A3	2.85407	2.43e-06
SH3BGRL3	1.41816	2.43e-06
EZR	2.02122	2.43e-06
ABCC3	2.33299	2.43e-06
ALOX5AP	1.44195	2.43e-06
NCF1	2.82499	2.43e-06
TIMP1	2.86406	2.43e-06
LYN	2.37469	2.43e-06
HIST1H2AF	1.81397	2.49e-06
GDF3	1.76956	2.49e-06
CXCL5	3.0499	2.49e-06
SLAMF7	3.0668	2.54e-06
TNFRSF1B	2.94778	2.54e-06
AIF1	1.19448	2.55e-06
CD53	3.25018	2.74e-06
BCL2A1D	2.35166	2.74e-06
OSBPL8	1.24174	2.84e-06
CXCL3	5.15335	2.86e-06
SLC7A11	3.16069	2.86e-06
GPR35	2.17597	2.9e-06
ITGB2	3.72895	2.95e-06
NCEH1	1.0422	3e-06
CD300LD	3.03799	3e-06
CCL3	5.56852	3e-06
F7	3.32513	3e-06
FERMT3	1.92405	3e-06
COL1A1	1.54534	3e-06
LMNB1	1.60536	3.03e-06
GBA	1.04665	3.03e-06
E330013P06	-1.54298	3.03e-06
LCP1	2.70629	3.03e-06
LGALS3	2.31011	3.03e-06
ABCG1	2.33586	3.05e-06
FCGR4	3.06538	3.17e-06
NEURL3	2.77348	3.19e-06
IL2RG	2.88173	3.24e-06
NFKBIE	2.38813	3.24e-06
LAT2	1.58382	3.25e-06
RGS16	1.54118	3.31e-06
PLCB2	1.90807	3.44e-06
TMEM173	1.85454	3.44e-06
LAIR1	2.14411	3.51e-06
ITGAL	2.1355	3.51e-06
LOC100862482	2.13389	3.51e-06
UNC93B1	1.924	3.58e-06
CCR1	3.49994	3.68e-06
CTSZ	1.25451	3.72e-06
TLR2	1.72331	4.02e-06
GPR137B	1.50837	4.02e-06
CCL5	1.60381	4.15e-06
GLA	1.81113	4.15e-06
ADORA2B	1.23423	4.3e-06
EMR1	2.22066	4.3e-06
FAM111A	1.48888	4.3e-06
MAFB	1.88866	4.3e-06
FGR	3.16184	4.39e-06
CLEC5A	3.16716	4.39e-06
C5AR1	2.25333	4.44e-06
LRRC15	2.64296	4.46e-06
PSAP	0.982025	4.49e-06
AA467197	2.5558	4.55e-06
IGF2R	1.12812	4.56e-06
LOC100038947	3.3041	4.56e-06
IGSF6	3.33443	4.59e-06
CHI3L3	3.00407	4.61e-06
CD14	3.9771	4.72e-06
CCR5	2.5695	4.76e-06
AI662270	1.10748	4.81e-06
SERPINA3N	1.68894	4.81e-06
SLC11A1	3.20142	4.86e-06
PRND	1.89782	4.99e-06
TCIRG1	1.85068	5e-06
CRABP2	2.104	5.1e-06
SAMHD1	1.30129	5.1e-06
NCF4	2.69999	5.16e-06
GM20300	-1.15856	5.16e-06
ITGAX	3.4196	5.22e-06
LCP2	2.65566	5.22e-06
ARG1	4.56515	5.22e-06
THBS1	3.55647	5.22e-06
RASGEF1B	2.15217	5.25e-06
RAB8B	1.50641	5.32e-06
TNFAIP8L2	1.85844	5.32e-06
FAM105A	1.98066	5.37e-06
LPXN	1.97088	5.37e-06
GPR65	2.51233	5.37e-06
RAI14	1.70554	5.37e-06
A530064D06RIK	3.94472	5.37e-06
GBP4	-0.956475	5.37e-06
NAPSA	1.42525	5.59e-06
HDC	4.41123	5.61e-06
LCN2	3.48523	5.71e-06
IRG1	5.33442	5.78e-06
PLXND1	1.09984	5.84e-06
SERPINB2	3.96643	5.98e-06
COTL1	2.44681	6.05e-06
IL1RN	3.23275	6.05e-06
PLEK	3.16814	6.17e-06
UCP2	1.86694	6.17e-06
B430306N03RIK	2.86102	6.22e-06
NAIP6	1.71026	6.22e-06
SEMA4D	2.42639	6.22e-06
FCGR2B	2.15688	6.22e-06
ITGAM	3.61889	6.22e-06
CXCL16	1.94009	6.22e-06
H60A	1.9272	6.32e-06
GPNMB	2.29866	6.32e-06
CYBB	3.22074	6.32e-06
RENBP	1.52352	6.32e-06
CXCL2	4.60653	6.32e-06
CD80	3.16399	6.32e-06
GM8564	-1.28745	6.32e-06
BAZ1A	1.41258	6.32e-06
LILRB4	3.06199	6.32e-06
6330407A03RIK	2.64753	6.32e-06
CENPF	1.22831	6.36e-06
4632428N05RIK	1.74329	6.55e-06
COL5A3	1.59629	6.82e-06
ARHGAP9	1.41945	6.89e-06
TLR1	2.05105	6.9e-06
CD48	2.03191	6.91e-06
MIR692-1	1.61888	6.93e-06
TNFAIP2	2.30396	6.98e-06
NCF2	2.6484	7.06e-06
CCDC99	1.20003	7.1e-06
STAP1	2.49823	7.13e-06
ANPEP	1.29804	7.13e-06
NLRP3	2.79624	7.18e-06
KCNMB1	-1.13704	7.35e-06
SPP1	5.38936	7.38e-06
PTPN1	1.26316	7.43e-06
TPD52	1.64974	7.54e-06
LITAF	1.55384	7.54e-06
SIRPB1B	3.57769	7.89e-06
HCLS1	2.09985	8.03e-06
EMR4	1.70507	8.07e-06
AIM1	1.06321	8.07e-06
PF4	2.27801	8.07e-06
FAM49B	1.5433	8.07e-06
TREM1	3.49227	8.07e-06
FMNL1	2.68345	8.07e-06
IL1R2	4.09872	8.08e-06
NFKBID	2.7573	8.08e-06
PREX1	1.30614	8.11e-06
SH3BP2	1.84263	8.16e-06
MRGPRA2A	3.62083	8.3e-06
FAM38A	1.13729	8.4e-06
PANX1	1.21227	8.44e-06
ARRB2	1.70211	8.64e-06
TTYH3	1.27368	8.64e-06
THBD	-0.984411	8.64e-06
CSF1R	1.80033	8.83e-06
AURKA	1.17282	8.96e-06
TNFAIP6	3.01993	8.96e-06
ARHGDIB	1.35823	9.04e-06
TGFB1	1.25472	9.15e-06
LOC100862317	-0.783633	9.23e-06
MIR3088	1.45333	9.39e-06
UGT1A10	0.948762	9.39e-06
B4GALNT1	2.46019	9.53e-06
PI16	-0.860667	9.75e-06
IFT81	-1.05208	9.79e-06
MMP14	2.00764	9.91e-06
PDGFD	-1.4746	9.91e-06
SLC7A8	3.08625	9.91e-06
CSF2RB	1.36003	1e-05
KIF2C	1.30518	1e-05
AI504432	1.6673	1.01e-05
PLD3	1.21448	1.01e-05
SOAT1	1.67563	1.03e-05
HMHA1	1.62718	1.03e-05
MS4A4A	2.30341	1.04e-05
KIF11	1.69461	1.05e-05
CLEC4A3	2.45797	1.05e-05
CLEC12A	1.92163	1.06e-05
BASP1	1.75708	1.08e-05
MS4A6C	2.56112	1.08e-05
NKD1	-1.34246	1.08e-05
IL1B	5.62786	1.08e-05
LYZ2	2.03746	1.08e-05
SIRPB1A	3.21533	1.08e-05
MYRIP	-1.0486	1.08e-05
AP4S1	-0.873252	1.09e-05
EVL	1.62317	1.09e-05
ATP8B4	2.63304	1.1e-05
RUNX1	2.2177	1.1e-05
DOCK2	2.31126	1.13e-05
IL10RA	2.34391	1.13e-05
CENPE	1.74607	1.2e-05
GP49A	4.40383	1.2e-05
PRG4	2.70937	1.2e-05
EMILIN2	1.40374	1.24e-05
LY9	2.60843	1.25e-05
BC013712	2.35832	1.25e-05
ARPC3	1.10448	1.27e-05
PGCP	-1.19099	1.28e-05
GPR84	2.48594	1.28e-05
RIPK3	1.7121	1.28e-05
TIFAB	1.71733	1.3e-05
BC055004	2.06339	1.3e-05
FCGR3	2.04715	1.3e-05
APOE	1.24861	1.3e-05
SEMA3C	-1.42584	1.3e-05
KIF22	1.01002	1.32e-05
CSF2RA	2.33793	1.32e-05
KLRA2	2.97646	1.34e-05
NEXN	-1.40006	1.35e-05
WISP1	1.73572	1.35e-05
TPX2	1.48277	1.38e-05
HK3	1.71503	1.38e-05
BACH1	1.13482	1.39e-05
GRN	0.738161	1.41e-05
SOX6	-1.13351	1.43e-05
ECT2	1.67595	1.45e-05
ABCA6	-1.49592	1.47e-05
ARHGAP25	2.38125	1.47e-05
GM19763	2.62502	1.47e-05
KLHL7	-0.938846	1.49e-05
ARAP1	0.868611	1.49e-05
LILRA6	2.80051	1.51e-05
MMP19	2.80381	1.51e-05
DOCK8	0.782268	1.52e-05
SELPLG	2.45159	1.54e-05
RASSF4	1.16246	1.55e-05
PILRA	2.71579	1.62e-05
PCP4L1	-1.23177	1.62e-05
VAV1	2.48868	1.62e-05
LRRC25	2.13447	1.62e-05
SCARNA10	0.743803	1.63e-05
CD244	2.04655	1.63e-05
SGCB	-0.818179	1.63e-05
IRF8	0.977652	1.63e-05
AI597479	-0.763243	1.64e-05
NIACR1	2.8951	1.65e-05
S100A8	4.05844	1.65e-05
DLGAP5	1.27891	1.66e-05
WFDC1	-1.80807	1.67e-05
C1QA	1.37162	1.7e-05
P2RX4	1.16451	1.71e-05
FAM20C	1.10573	1.73e-05
WNT5A	-1.12419	1.74e-05
CD300LF	2.34067	1.74e-05
IL4RA	2.08862	1.75e-05
CD37	1.77917	1.77e-05
FOLH1	-1.4218	1.77e-05
MIR28	-0.933472	1.77e-05
GM15448	1.66567	1.77e-05
EPAS1	-1.08877	1.78e-05
EVI2A	2.15353	1.78e-05
PTGIR	0.918713	1.8e-05
KIF4	0.881003	1.81e-05
EPSTI1	1.92217	1.81e-05
CD86	1.44059	1.82e-05
CFL2	-0.841789	1.83e-05
ADAP2	1.87924	1.84e-05
TARM1	3.52816	1.84e-05
NEK6	1.38718	1.85e-05
RASA3	0.984209	1.85e-05
COL3A1	1.40397	1.85e-05
CSTB	1.5327	1.86e-05
NPNT	-0.954741	1.86e-05
CCL2	2.43828	1.87e-05
SLC16A6	1.51752	1.87e-05
NFKBIZ	1.1681	1.87e-05
LOC73899	2.7819	1.87e-05
GSTK1	-1.28626	1.87e-05
LOC100862652	1.95695	1.88e-05
DBF4	1.19899	1.88e-05
NDRG2	-1.15061	1.88e-05
EPB4.9	-0.854846	1.88e-05
PRDM6	-1.14948	1.88e-05
SLC16A7	-0.97868	1.89e-05
LILRB3	2.44972	1.89e-05
B3GALT1	-1.18702	1.91e-05
SDC1	0.915767	1.91e-05
NUF2	1.86099	1.91e-05
MS4A14	2.74565	1.91e-05
FERMT2	-0.915008	1.91e-05
BCL2L11	2.09784	1.92e-05
MIR342	0.842911	1.92e-05
SNORD1C	0.939357	1.92e-05
ARL4C	1.34424	1.92e-05
TLR8	2.10531	1.94e-05
TNIP1	1.08736	1.96e-05
PTPRB	-1.33389	1.97e-05
JUNB	1.58648	1.99e-05
RAC2	2.34261	1.99e-05
GPSM3	1.36125	1.99e-05
LMOD1	-1.53285	2.01e-05
F10	2.68067	2.02e-05
MYO1G	1.26376	2.03e-05
PRC1	1.84779	2.03e-05
PLK1	1.74208	2.03e-05
AKNA	1.02243	2.04e-05
AOX1	-0.986655	2.04e-05
SNORD89	1.49083	2.05e-05
CXCL14	1.76526	2.05e-05
5031426D15RIK	-1.12551	2.06e-05
ITGA4	1.05209	2.07e-05
HIST1H2AN	1.16742	2.07e-05
MYO7A	1.08887	2.07e-05
SLFN9	2.0538	2.08e-05
TM4SF19	2.67155	2.09e-05
RNU73B	1.3584	2.09e-05
MIS18BP1	1.48475	2.11e-05
B4GALT5	2.12537	2.11e-05
STFA2L1	5.13641	2.11e-05
ARHGAP11A	1.43081	2.12e-05
CSF3R	3.90713	2.12e-05
GUCY1A3	-1.51139	2.12e-05
WAS	1.94334	2.12e-05
OLFML1	-1.12266	2.13e-05
IL13RA1	1.1873	2.16e-05
A430084P05RIK	1.0763	2.17e-05
CCNB2	2.0793	2.17e-05
CASC5	1.5007	2.17e-05
MIR1192	-0.823696	2.17e-05
LOC100861753	1.99688	2.19e-05
KIF20B	1.14728	2.22e-05
MAN2A1	0.930313	2.22e-05
IL1A	2.89118	2.22e-05
SLA	1.55437	2.22e-05
H2AFX	1.46602	2.22e-05
TRIM25	1.81318	2.22e-05
PYHIN1	2.56411	2.26e-05
ADAM17	1.00233	2.26e-05
E2F8	1.56273	2.26e-05
GM19692	-1.10739	2.28e-05
TXNRD3	-0.888362	2.32e-05
AB124611	2.42084	2.32e-05
KCNT2	-1.37842	2.33e-05
SBNO2	1.39023	2.33e-05
RELB	0.718946	2.33e-05
SSR2	0.698433	2.33e-05
ROD1	1.16903	2.37e-05
TUBB4A	-1.23651	2.37e-05
CCL7	2.42199	2.37e-05
SH2D3C	1.85724	2.38e-05
CKAP2L	1.21051	2.4e-05
ABCA1	1.85681	2.4e-05
KIF15	0.931507	2.41e-05
ADAM33	-1.29848	2.41e-05
CTDSPL	-0.990915	2.43e-05
LY86	1.92556	2.44e-05
CYP4F18	2.2579	2.47e-05
CMTM7	1.06989	2.47e-05
PION	2.26704	2.47e-05
PLAUR	2.20363	2.48e-05
ASAP2	-1.07381	2.48e-05
BLNK	1.59042	2.48e-05
PIK3CD	1.40021	2.5e-05
ATP1A3	1.6146	2.52e-05
CKLF	1.14194	2.52e-05
TMEM176A	1.50204	2.52e-05
DCTN6	-0.755783	2.52e-05
FES	1.35337	2.52e-05
GM22	0.8813	2.56e-05
OMD	-2.42907	2.56e-05
A430107O13RIK	-1.07978	2.58e-05
LFNG	1.48019	2.6e-05
CD69	0.736002	2.6e-05
ACSL4	0.983716	2.6e-05
HEY2	-1.3558	2.61e-05
WDFY4	1.34526	2.62e-05
MKI67	2.44594	2.62e-05
STARD10	-0.636081	2.62e-05
DUSP5	2.28591	2.63e-05
MELK	1.20657	2.63e-05
GM11711	1.52553	2.63e-05
FRRS1	1.49994	2.64e-05
ENTPD7	1.38081	2.74e-05
MYH9	0.870972	2.74e-05
COL5A2	1.10323	2.75e-05
CTSL	1.47798	2.76e-05
BTK	1.98579	2.77e-05
BCAT1	1.29099	2.77e-05
PPP1R9A	-1.13415	2.78e-05
IL10RB	1.34127	2.81e-05
BAIAP2	0.905223	2.84e-05
CTSB	0.760521	2.84e-05
MMP12	4.92665	2.85e-05
SEMA7A	1.55399	2.94e-05
GPR176	1.43537	2.94e-05
IL6	2.85279	2.94e-05
RAB31	1.04485	2.95e-05
NDC80	2.07301	2.95e-05
CGNL1	-1.2869	2.99e-05
CDK1	1.3943	3.01e-05
5930403L14RIK	-1.60508	3.02e-05
CD276	1.40543	3.03e-05
CTSC	1.37426	3.03e-05
UBE2C	1.41925	3.03e-05
PSTPIP1	1.63152	3.06e-05
IL18RAP	2.29996	3.08e-05
ANKMY2	-0.764587	3.08e-05
TET1	-1.21783	3.08e-05
LSP1	0.785026	3.08e-05
PYGB	-0.644241	3.09e-05
HPSE	0.966483	3.11e-05
SETD6	-0.716337	3.11e-05
ITGA9	-1.25784	3.12e-05
PLAC8	1.91834	3.12e-05
FRY	-0.944853	3.14e-05
I830077J02RIK	2.22366	3.17e-05
NFKBIA	1.31186	3.18e-05
GM885	1.81106	3.18e-05
TFEC	1.688	3.21e-05
ODF1	0.589003	3.21e-05
CDT1	0.887977	3.23e-05
NCKAP1	-0.663563	3.23e-05
SNORD38A	0.985497	3.24e-05
AMMECR1	0.857438	3.28e-05
KLRB1B	1.40351	3.28e-05
CBR2	-0.720224	3.3e-05
FMO5	-1.09981	3.32e-05
STAC2	1.38535	3.37e-05
APOC2	2.11614	3.37e-05
SLFN1	2.15827	3.41e-05
PBXIP1	-0.951819	3.43e-05
TNFAIP8L1	0.612161	3.47e-05
C1QC	1.32683	3.47e-05
6720401G13RIK	-0.795572	3.47e-05
TDRD3	-0.75817	3.59e-05
HILPDA	1.59077	3.66e-05
ABHD14B	-0.978757	3.66e-05
PLA2G7	3.06958	3.66e-05
SLC7A7	1.30829	3.66e-05
TTC7	1.01166	3.66e-05
CAPG	1.22989	3.67e-05
TREM3	1.42473	3.73e-05
TBXAS1	1.5419	3.74e-05
SLC25A23	-1.26397	3.75e-05
LPIN2	1.39713	3.75e-05
APOBEC1	2.25624	3.76e-05
MCOLN2	1.3074	3.77e-05
CAMK1D	0.927446	3.81e-05
ZMYND15	0.8719	3.81e-05
GSR	1.68954	3.81e-05
GM14005	1.46704	3.82e-05
XYLT1	1.38655	3.82e-05
MSRB3	-0.971785	3.82e-05
LARP1B	-0.883779	3.83e-05
GM20024	2.16242	3.83e-05
MNDA	2.08202	3.86e-05
CLCA2	1.09207	3.87e-05
DCAF6	-0.641032	3.87e-05
RUNX3	0.909295	3.88e-05
IKZF1	1.36972	3.88e-05
PRDM1	1.39675	3.88e-05
CHD6	-0.928451	3.89e-05
CCDC66	-0.818757	3.9e-05
1190005I06RIK	-0.955853	3.91e-05
CCDC88B	0.779011	3.99e-05
PTPN22	2.07707	4e-05
CD38	2.08498	4e-05
ASPRV1	2.42627	4e-05
5430417L22RIK	-0.981447	4e-05
TMEM106A	1.59734	4e-05
EGR2	1.96361	4e-05
OXCT1	-0.863989	4.05e-05
F630028O10RIK	2.26617	4.06e-05
PTAFR	2.65046	4.11e-05
ENPP5	-1.48859	4.16e-05
RGS1	2.25377	4.16e-05
PTK2B	1.19631	4.2e-05
TNIP3	2.14429	4.21e-05
NAIP2	1.66227	4.27e-05
NUSAP1	1.29145	4.27e-05
OGN	-1.16373	4.27e-05
TM6SF1	0.922849	4.28e-05
CTSD	0.920535	4.28e-05
NOV	-1.24998	4.28e-05
BMP2K	1.05125	4.33e-05
9430016H08RIK	-0.611507	4.33e-05
ASPM	1.05816	4.34e-05
IKBKE	1.23639	4.36e-05
MEIS2	-0.956239	4.36e-05
PDGFB	1.27209	4.36e-05
ITPR1	-0.962281	4.37e-05
1700029J07RIK	-0.703827	4.42e-05
AMIGO2	-1.67424	4.43e-05
IL1RL2	1.35972	4.44e-05
CD300A	1.62957	4.44e-05
FOXP2	-1.32143	4.46e-05
CTSA	0.732069	4.47e-05
MXD1	1.96761	4.47e-05
GM11428	2.04945	4.71e-05
SGPL1	1.4313	4.72e-05
PKP4	-1.28039	4.72e-05
TNFRSF23	2.4369	4.72e-05
CCL22	2.01145	4.72e-05
PRR11	1.29975	4.73e-05
CORO1A	1.70341	4.79e-05
SKAP2	1.01698	4.79e-05
PARD3	-0.68322	4.79e-05
ATL2	-0.812365	4.79e-05
TREML4	1.67562	4.79e-05
BUB1	1.22986	4.82e-05
FAM135A	-1.51705	4.82e-05
ANXA2	0.792259	4.84e-05
GNAZ	-0.72716	4.84e-05
TRPM2	1.23665	4.84e-05
ST3GAL1	0.857374	4.88e-05
IKZF2	-0.67011	4.88e-05
DMD	-1.6034	4.89e-05
6430548M08RIK	1.00387	4.9e-05
MMP8	3.27663	4.91e-05
ANXA8	1.401	4.91e-05
PLCL2	1.29005	4.92e-05
ZFYVE21	-0.701667	4.92e-05
SNTG2	-0.996772	4.94e-05
SASH3	1.41342	4.95e-05
ZFP708	-0.726788	4.95e-05
RGS19	1.04775	4.97e-05
TRPS1	0.803656	4.98e-05
RACGAP1	1.39544	4.98e-05
RYR2	-1.31923	5.01e-05
TNFAIP3	1.59473	5.07e-05
ZFP36	1.29339	5.07e-05
TWSG1	-0.857706	5.08e-05
PAQR6	-1.11397	5.08e-05
GSN	-0.980307	5.08e-05
STAT4	1.72753	5.13e-05
TUB	-1.12772	5.24e-05
RHOG	1.63556	5.26e-05
JAM3	-1.07463	5.26e-05
LIMS2	-1.56784	5.26e-05
A830039N20RIK	-1.18783	5.31e-05
HMGN5	-1.05454	5.32e-05
PLS3	-0.855299	5.32e-05
GM17396	-0.61498	5.35e-05
LOC621549	-1.6272	5.35e-05
CASS4	0.791267	5.36e-05
NICN1	-0.806471	5.39e-05
ADH7	-1.81339	5.4e-05
MAP4K4	1.03109	5.56e-05
HELLS	1.01609	5.56e-05
PADI4	1.01352	5.56e-05
CMTM3	1.16346	5.59e-05
GAS7	0.899758	5.59e-05
CYP7B1	0.738898	5.62e-05
ITGBL1	-1.11022	5.66e-05
BST1	2.37913	5.79e-05
MIR5104	1.46149	5.8e-05
GABRA3	-1.12605	5.81e-05
ABCA8A	-1.99702	5.81e-05
UBASH3B	1.67369	5.83e-05
VAV3	1.08575	5.83e-05
4933439F18RIK	-1.06923	5.83e-05
CD59A	-0.821949	5.85e-05
GLB1L2	-1.07297	5.89e-05
SPIC	0.821208	5.91e-05
1810033B17RIK	2.79088	5.97e-05
SYNE2	-0.976816	6.01e-05
MAPKAPK2	0.921022	6.03e-05
5430435G22RIK	1.46223	6.04e-05
CORO1B	0.699245	6.08e-05
PLOD1	0.946435	6.08e-05
RILPL2	1.03765	6.08e-05
FLI1	0.904513	6.09e-05
CACNA2D3	-1.25301	6.09e-05
TRAF1	1.15127	6.1e-05
OAS1G	2.45617	6.1e-05
MPDZ	-0.810365	6.13e-05
2610528B01RIK	-0.812993	6.13e-05
CXCR2	3.56066	6.13e-05
CLN5	1.07582	6.19e-05
TNN	1.95256	6.21e-05
FBLN2	0.746951	6.21e-05
KLF15	-1.25733	6.22e-05
PARVG	1.49307	6.24e-05
SRGN	1.20125	6.35e-05
CD74	1.38507	6.35e-05
GM10687	-1.02727	6.35e-05
PLD4	1.89321	6.35e-05
BCL3	1.87652	6.35e-05
ROR2	0.948499	6.35e-05
CCL9	2.1933	6.37e-05
GLIS3	1.14311	6.39e-05
PRKG1	-1.28486	6.42e-05
AI414108	-1.01695	6.43e-05
CD33	2.04131	6.44e-05
CD300LB	2.26826	6.44e-05
KLK10	-3.26346	6.52e-05
UGCG	1.16945	6.55e-05
FAM189A2	-1.15269	6.57e-05
MAP3K14	0.954061	6.59e-05
SNX20	1.69356	6.61e-05
CYTL1	-1.74072	6.61e-05
KIF20A	1.25029	6.61e-05
3425401B19RIK	-0.762751	6.75e-05
FPR1	3.24589	6.75e-05
TMEM20	-0.887462	6.75e-05
RAB11FIP1	1.2601	6.77e-05
MFSD1	0.982296	6.79e-05
PINK1	-0.719264	6.84e-05
SPHKAP	-1.55294	6.87e-05
SEMA3D	-1.57508	6.87e-05
PRKCH	1.04472	6.88e-05
PEG3	-1.02847	6.89e-05
MYD88	1.10422	6.89e-05
UTRN	-0.974575	6.94e-05
SOCS3	1.33107	6.94e-05
TROAP	0.800814	7e-05
SLC43A2	1.86737	7.02e-05
SGCG	-1.60866	7.1e-05
ENPP4	-1.17967	7.18e-05
RASGRP4	1.09282	7.18e-05
NFAM1	1.71723	7.42e-05
RASGRF2	-1.19472	7.45e-05
NLRC4	0.732403	7.45e-05
SAP30	0.996384	7.47e-05
NT5DC2	2.47403	7.49e-05
CASP4	1.24109	7.49e-05
ABCG3	1.16152	7.56e-05
NTRK3	-1.45237	7.6e-05
STRBP	-0.823575	7.7e-05
EPHA1	-0.85929	7.71e-05
PRKCD	1.02275	7.74e-05
PEG13	-1.12126	7.74e-05
EBI3	0.784449	7.8e-05
TMEM204	-0.63356	7.8e-05
SPON1	-0.918888	7.83e-05
LIPA	1.30491	7.83e-05
SLCO4A1	0.887329	7.86e-05
NINJ1	1.08218	7.9e-05
TGIF1	1.16834	7.9e-05
9430020K01RIK	-0.835487	7.9e-05
CLEC3B	-1.04195	7.9e-05
ATP2B1	1.14076	7.92e-05
S1PR2	0.89655	7.92e-05
KIF23	1.50352	7.97e-05
CBL	0.850768	7.97e-05
DLGAP1	-1.05779	7.97e-05
CTNNA3	-1.71595	7.98e-05
PLCG2	0.946068	8.03e-05
4930520O04RIK	-1.30569	8.03e-05
1700112E06RIK	0.826879	8.05e-05
ARHGEF9	-1.38384	8.06e-05
PRELID1	0.853894	8.07e-05
BIRC5	1.21271	8.08e-05
PGS1	0.907429	8.11e-05
HMGB2	0.850567	8.17e-05
MSI2	-0.594948	8.18e-05
FBXL22	-1.38704	8.26e-05
HINT3	-1.03128	8.26e-05
APAF1	0.845561	8.26e-05
ETV6	0.749561	8.3e-05
GLIPR2	1.4443	8.3e-05
GLO1	-0.637199	8.3e-05
SUSD5	-0.933639	8.41e-05
TMEM189	0.93448	8.41e-05
RNF167	-0.898894	8.42e-05
TGFBI	0.945007	8.42e-05
SLC24A3	-1.48531	8.44e-05
DMXL2	1.19272	8.44e-05
SLC39A14	1.17759	8.46e-05
LRRC33	1.6365	8.46e-05
5031439G07RIK	1.12113	8.48e-05
DCK	1.22511	8.48e-05
TLR9	1.3655	8.48e-05
GM1966	1.89664	8.48e-05
CYTIP	1.69837	8.48e-05
KCNAB2	1.04718	8.48e-05
FAM160A1	-0.890667	8.48e-05
NCAPG	1.17824	8.48e-05
DENND1C	2.05807	8.48e-05
RAB3GAP1	-0.626484	8.5e-05
CD99L2	-0.841164	8.5e-05
CASP8	0.975329	8.5e-05
FBXO32	-1.31444	8.5e-05
KCNMA1	-1.65572	8.5e-05
CKS2	1.6426	8.5e-05
GUSB	1.06065	8.5e-05
CCL8	1.86644	8.5e-05
TTLL7	-1.26644	8.56e-05
DIAP3	1.30052	8.59e-05
NID2	1.36539	8.63e-05
BTG1	1.45802	8.63e-05
CERK	0.904452	8.63e-05
WDR91	0.73157	8.67e-05
CTSK	1.386	8.67e-05
EFHA2	-0.669335	8.67e-05
IL6RA	1.29234	8.67e-05
SLAMF8	1.42508	8.67e-05
BBS2	-0.974733	8.69e-05
JARID2	0.832766	8.69e-05
SLPI	2.77664	8.69e-05
ST8SIA4	1.80161	8.69e-05
FURIN	0.804275	8.71e-05
LTBP1	-0.739545	8.71e-05
HGF	1.81431	8.71e-05
PLAU	1.5197	8.71e-05
THRB	-1.17818	8.73e-05
FKBP11	1.59377	8.73e-05
MMP25	1.38426	8.73e-05
TACC2	-1.38082	8.76e-05
LIPN	1.10159	8.84e-05
N4BP1	1.22029	8.9e-05
MIR29B-2	-0.922063	8.98e-05
CCDC46	-0.705951	9.03e-05
COL4A4	-0.897273	9.12e-05
ZFP229	-0.764977	9.14e-05
PPIC	0.959041	9.25e-05
PLCD1	-0.80414	9.38e-05
CALD1	-0.803545	9.51e-05
GPHN	-0.651568	9.56e-05
STARD3	0.682542	9.57e-05
SIPA1	0.728729	9.63e-05
CDK17	0.652524	9.63e-05
CCNA2	2.06088	9.73e-05
GM15118	-0.959712	9.73e-05
PGM1	1.06525	9.78e-05
CCL6	2.33888	9.96e-05
NALCN	-1.26918	9.96e-05
KIF21B	0.763225	9.96e-05
FN1	0.69856	9.99e-05
WSCD2	-1.21413	9.99e-05
COL12A1	2.11988	9.99e-05
GGTA1	0.847398	9.99e-05
RBBP9	-0.932587	0.00010021
NTN1	-0.89878	0.000100313
CHD7	1.80309	0.00010059
DGKB	-1.62977	0.000101096
DCSTAMP	0.939407	0.000102471
PNCK	-0.86771	0.000102471
MS4A6B	1.64809	0.000102474
VMP1	1.0879	0.000103428
ACBD4	-0.821602	0.000103428
FAM118A	-0.959138	0.000103428
HTR2B	0.908652	0.000103428
ST5	-0.922231	0.000104373
KHDRBS3	-0.912516	0.000104373
PLEKHN1	0.790209	0.000104373
TCF7L2	-0.756721	0.000104373
OAS2	1.89864	0.000104373
SMOX	2.3067	0.000104373
SRGAP1	0.765501	0.000104373
SLC3A2	0.952911	0.000104373
PTTG1	-0.624429	0.000104494
9530057J20RIK	-1.08261	0.000104494
KCNK6	0.722516	0.00010495
CREG1	0.840493	0.000105134
TXNRD1	1.25155	0.000106013
MEIS1	-0.804687	0.000106013
LPCAT2	2.16046	0.000106013
CSDC2	-0.964289	0.000106013
AU020206	0.708043	0.000106013
ELF4	1.04501	0.000106315
NFIB	-0.5998	0.000106614
OSGIN1	1.30725	0.000106614
PIK3C2B	-0.884293	0.000106614
1110018J18RIK	-0.767356	0.000106614
KCNAB1	-1.68549	0.000106614
PDE3A	-0.933867	0.000106655
ARPC4	0.739329	0.000107121
CCDC141	-1.3363	0.000107547
ACADSB	-0.859563	0.000108408
SAMSN1	1.65242	0.000108408
OSM	1.69845	0.000108408
BMPR1A	-0.915078	0.000108747
PHKB	-0.691211	0.000108896
SPNB2	-0.706956	0.000108896
CDR2L	0.789106	0.000108896
MYH10	-1.10501	0.000108896
SHCBP1	0.892248	0.000108896
PRRT4	-0.802417	0.000108896
ADAMTS10	-0.864916	0.000108896
KIF18B	0.865998	0.000109091
C1QTNF2	-0.801689	0.000109091
CIT	0.767893	0.000109569
DENND4B	0.817775	0.00010998
FGD3	1.67019	0.000110244
FHL1	-0.880303	0.000110435
SNX8	0.704377	0.000110913
GPR132	1.81042	0.000110913
NFIA	-0.836804	0.000110913
RBP4	-1.09161	0.000110913
ECM2	-1.64683	0.000110913
TLR7	1.51769	0.000110913
RALGDS	1.20615	0.000110913
OAS1A	1.37984	0.000110913
FBN2	1.56249	0.000110913
4430402I18RIK	-0.684181	0.000110913
ALDH3B1	1.27258	0.000110913
TFDP2	-0.892327	0.000111156
ITGA1	-0.918847	0.000111637
SPC24	0.638337	0.000111799
ARL4A	-0.652861	0.000111799
TMEM8	1.3983	0.000111799
CENPN	1.32659	0.000111799
AASS	-1.08401	0.000112042
COL24A1	0.938112	0.000112198
DNASE1L1	0.678831	0.000112624
RUNX2	0.865406	0.000113191
TAGAP	0.803619	0.000113563
CD83	0.98071	0.000113563
SUSD3	0.858773	0.0001136
EFHC2	-0.912862	0.0001136
MILL2	-1.02073	0.000113749
P2RY6	1.22735	0.00011423
TMCC3	-0.893283	0.000114271
GM11818	-0.863903	0.000114579
SNORD1B	1.61027	0.000114674
OSBPL3	-0.896511	0.000115089
CX3CR1	1.10734	0.000115089
PHKG1	-0.976227	0.000115558
SPAG5	1.05742	0.000115934
MMS22L	0.722262	0.000116933
ABCA8B	-1.79583	0.000116933
PJA2	-0.756703	0.000117412
1110003E01RIK	-0.630599	0.000117412
B4GALT6	1.08304	0.000117412
PIP4K2A	0.592559	0.000117412
GPR97	1.02223	0.000117939
TRIB1	1.60924	0.000118373
AURKB	1.37116	0.000118373
ASF1B	0.95564	0.000118637
CD200R1	1.7209	0.000118702
RASSF2	1.57746	0.000121455
GRAMD1B	1.61118	0.000121627
F630043A04RIK	0.718624	0.000121979
NPC1	0.780867	0.000122323
PTCH1	-1.22234	0.000122458
GM20038	-0.865553	0.000122458
PLCXD3	-1.47096	0.000122515
PLTP	0.790402	0.000122515
EMP2	-0.802131	0.000124575
ARG2	2.5817	0.000124575
MARCKSL1	1.23779	0.000124575
LGI2	1.21295	0.000125053
GABRE	-0.880935	0.000125053
NTF3	-1.22027	0.000125053
TRIM59	0.680764	0.000125754
CCNB1	1.12892	0.000125988
PALMD	-1.22684	0.000126584
RRM2B	-0.863769	0.000127041
RRAS	-0.760694	0.000127855
FNIP2	1.23542	0.000127862
ERBB4	-0.953228	0.000127862
PTPRZ1	-2.84009	0.000127862
D18ERTD653E	-0.799898	0.000127862
IER5	1.29523	0.000127862
EPHA4	-0.869449	0.000127862
CORO2A	0.641478	0.000129037
PPP1R12B	-1.03369	0.000129363
TMEM156	1.11199	0.000129363
ATP6V0E2	-1.21969	0.000129594
A630001G21RIK	1.08016	0.00012961
ACTR3	0.602082	0.000130483
FPR2	2.55311	0.000131116
APRT	0.929078	0.000131358
AF251705	2.0014	0.000131358
HEXA	0.827032	0.000131697
LST1	2.09011	0.000131736
CCDC3	-0.887528	0.000131853
CAMK2G	-0.891983	0.000131853
CTNNAL1	-0.877761	0.000132282
OCSTAMP	0.873648	0.000132282
TWF2	0.766627	0.000133122
SVIL	-0.839073	0.000133623
KAT2B	-0.597258	0.00013437
TPM2	-1.3332	0.000134652
TEK	-1.4469	0.000135351
TAOK3	0.650503	0.000135351
TICAM2	0.833375	0.000135351
HYAL1	-0.950462	0.000135519
KANK1	-1.09848	0.000135555
ART4	-0.967364	0.000135555
2310067E19RIK	-0.747842	0.000136066
BCL10	0.766687	0.000136252
IFNAR1	1.05936	0.000136252
RAB3IL1	0.877473	0.000136397
1110007C09RIK	1.14839	0.000136916
OPCML	-1.00066	0.000137043
PERP	-1.32146	0.000137043
BMPR1B	-1.50229	0.000137051
TSHZ1	-0.673885	0.000137277
MAPKAPK3	1.13913	0.000137553
ATL3	-0.754132	0.000137814
CFB	1.24865	0.000137854
RASAL3	0.697334	0.000137854
MIR145	-1.79956	0.000138089
EPS8	0.855067	0.000138591
ABI3	1.03176	0.000138782
IFNAR2	0.77483	0.000139551
CLSTN1	-0.789739	0.000139551
PSTPIP2	0.970418	0.000139551
PLCL1	-0.978286	0.000139551
RNF19B	1.37008	0.000139554
PLXDC1	0.813041	0.000139554
TOP2A	1.09803	0.000139616
PRKAG2	-0.620038	0.000139631
ITGB7	1.32484	0.000140596
PITPNM3	-0.748461	0.000140983
CDK6	0.929675	0.000141263
EEF2K	-0.969075	0.000141263
SDCBP	0.615596	0.000141381
GUCY1B3	-1.62031	0.000142068
ADCY9	-0.630367	0.000142085
CPEB2	1.08588	0.000142085
S100A9	3.31165	0.000142239
OLFR1303	0.973989	0.000144801
CAP2	-1.35704	0.000144801
ATP13A2	1.08273	0.000145338
HIST1H2BL	1.06946	0.000145338
FCRLB	1.61815	0.000146454
FGF13	-0.725465	0.000147334
HIST2H2BE	-0.883902	0.000147334
PELI2	-1.00033	0.000147444
CKAP2	1.47075	0.000147638
EID3	1.44527	0.00014783
PILRB1	1.35524	0.000148699
LHFPL2	1.04538	0.00014894
BCL2A1A	1.5219	0.000149969
AI427809	0.986842	0.000149969
4930471M23RIK	0.804835	0.000149969
RABGGTB	0.783024	0.000149969
NSMCE4A	-0.704694	0.000149969
PSAT1	0.762632	0.000149969
COBL	-1.01974	0.000149969
PPM1H	0.851468	0.0001502
HIST1H2AB	2.20426	0.000150246
SNORD35A	0.927017	0.000150246
TPST2	0.730666	0.000150344
MYL9	-0.885934	0.00015074
CHAF1B	0.793951	0.00015074
IFITM1	2.74386	0.000151014
LYL1	0.892507	0.000151149
COL6A6	-0.760376	0.000151331
IL33	0.82859	0.000151331
CEACAM19	0.856345	0.000151863
MRVI1	-1.01001	0.000152105
CDC42BPA	-0.856562	0.000152734
TAP1	0.944886	0.000153023
GM8995	0.875809	0.000153147
NCAPH	1.34298	0.000153147
NCAPD2	0.834559	0.000153874
ARHGAP5	-0.746536	0.000154566
ARHGEF12	-0.759862	0.000154596
FILIP1	-1.37979	0.000155022
SURF1	-0.708767	0.000156294
IRAK4	0.715161	0.000156294
ARHGEF25	-0.745935	0.000156294
SGCE	-0.899824	0.000156294
SNORD72	1.23755	0.000156691
GSTM7	-0.964442	0.000156699
MAOB	-1.36118	0.000157509
ARL11	1.56706	0.000157509
TFE3	0.589125	0.000157509
NFKB2	1.13813	0.000158102
FBLIM1	-0.851676	0.000158275
BMP1	0.861846	0.000158525
CCDC109B	1.07162	0.000158982
CLCN5	0.904034	0.000158982
UBXN2A	-0.752358	0.00015904
NCAM1	-0.961981	0.000160245
AIM2	1.6752	0.000160263
TTK	1.16017	0.000160263
DRAM1	0.86536	0.000160552
PXDN	0.85502	0.000160552
PRDX1	1.07578	0.000161194
INSR	-0.774151	0.000161517
PLK3	2.02699	0.000161827
RNU1B1	1.47162	0.000162099
FMOD	-0.907531	0.000162301
UBTD1	0.99847	0.000162568
DOT1L	0.920593	0.000163038
RAB20	0.917357	0.000163852
LRG1	1.63247	0.000164484
GJB5	0.648985	0.000164484
HHIP	-2.8352	0.000165226
GM11974	0.593966	0.000165226
EMCN	1.49819	0.000165226
4933426M11RIK	0.805531	0.000165226
PITPNA	0.633219	0.000165691
PTPRO	0.960539	0.000166556
SH3PXD2B	0.853634	0.000167062
SIGLEC1	1.18655	0.000167062
PSD4	1.91414	0.00016768
NUS1	0.683977	0.000168255
DOCK9	-1.02018	0.000168828
MMP9	2.54361	0.000168828
ZBTB4	-0.81328	0.000168828
SNTB1	-1.49218	0.000168925
5830416P10RIK	1.6487	0.000168994
H19	1.65748	0.000168994
TEC	1.32226	0.000169493
TXLNB	-0.955117	0.000169884
HIST1H2BE	1.09887	0.000170281
MITF	0.692039	0.000171086
SLC8A2	-0.930186	0.00017126
MEST	2.4988	0.000171611
CEP55	1.40774	0.000172359
CSRP1	-0.859764	0.000172359
BC037034	0.750981	0.000172359
IGSF9	-1.08134	0.000172602
AOAH	1.82996	0.000173357
PRCP	0.856115	0.00017341
SH3BP1	0.905719	0.000174651
CCR2	2.05297	0.000174651
SLC13A3	1.40029	0.000174819
9530026P05RIK	-0.778106	0.000174819
ISLR	-0.857363	0.000174819
GM2A	0.657204	0.000174819
HVCN1	1.40745	0.000174957
SLC24A6	0.727258	0.000175383
SLC16A3	2.37123	0.000175855
PPP1R14A	-1.77705	0.000176252
RAB4A	-0.620596	0.000177923
D230004N17RIK	-0.973137	0.000177923
PKIA	-0.796041	0.000178485
STIM1	-0.585012	0.000178494
GM4117	-0.705152	0.000179937
FAM26E	-1.11544	0.000180286
SNAI1	0.874337	0.000180286
HIST2H3C2	0.614133	0.000180933
TMEM176B	1.32531	0.000180933
FGD2	0.700651	0.000180933
FOXM1	0.742092	0.00018098
PNPLA7	1.29123	0.00018098
CDC14A	-0.676823	0.00018452
ARHGAP4	1.10755	0.000184987
PPP1R14B	0.59854	0.000188134
MALT1	1.34317	0.000188134
CAV2	-0.661343	0.000188134
TTYH2	1.00325	0.000188134
8430431K14RIK	-1.3552	0.000188213
CYSLTR1	1.57731	0.000189137
DNASE2A	0.633288	0.000189137
6330403A02RIK	-1.38388	0.000189137
ASB2	-1.57786	0.000190224
RECK	-1.14333	0.000191074
KALRN	-0.954485	0.000192341
COL1A2	1.02568	0.000192678
1700017B05RIK	1.16804	0.000192786
ARHGAP15	0.940463	0.000192786
MTHFD2	0.95681	0.000192786
GM4980	-0.618071	0.000192786
NEAT1	0.695043	0.000192786
5430427O19RIK	1.01669	0.00019309
APH1C	0.984829	0.000193215
NEU1	0.906101	0.000193371
CD274	2.07646	0.00019382
APOBR	0.74197	0.00019382
RIOK3	0.616758	0.000194096
BCL7A	-0.678501	0.000194621
BC020535	-0.787147	0.000195029
ZFP644	-0.611097	0.000195991
NRBP2	-1.15398	0.000196068
BICD1	-1.05551	0.000196211
CAR8	-1.66186	0.000196959
MR1	-0.81518	0.000197175
THBS2	0.833196	0.000197175
METTL7A1	-1.2842	0.000197192
LDLRAP1	0.906416	0.000197192
ANXA4	0.591533	0.000197192
AKAP17B	-0.73322	0.000197192
TMX4	-0.755437	0.000197379
VDR	0.932212	0.000198667
MYO5A	1.06342	0.000198815
NGF	1.79472	0.000199085
TOM1L2	-0.68979	0.0001996
SNORD15A	0.825976	0.0001996
MCM5	0.753397	0.0001996
UNC13B	-0.984975	0.000200122
PARVB	1.042	0.000200231
MYO6	-0.849015	0.000200231
CFP	1.48624	0.000200924
IFITM3	0.637936	0.000201722
OLFR111	1.9072	0.000202083
ABCA2	-0.620196	0.000202975
CENPA	1.05029	0.000202975
CASP1	1.17344	0.000204175
MYO1B	1.64326	0.000204367
SCAPER	-0.65791	0.000206023
CCNF	0.630115	0.000206275
SUCLG2	-0.697609	0.000206275
LOC100862132	1.61657	0.000208086
HMGA1-RS1	1.4537	0.000208086
KIF14	0.700233	0.000209182
TNS3	0.970274	0.000210893
CCDC159	-0.621072	0.000210893
PIK3IP1	-0.795829	0.000211293
SGCD	-1.49704	0.000212038
DENND4A	0.787762	0.000213378
NLRP12	1.04848	0.000216271
GRB2	0.656401	0.000216271
IL17RA	1.52973	0.000217951
GM14636	1.15171	0.000218221
MYOM1	-1.84399	0.000218613
MCAM	-0.868753	0.000218668
VEZF1	-0.688523	0.000218993
GSTT3	-0.701002	0.000218993
KLRD1	0.957082	0.000219963
PYCARD	0.778996	0.000219994
FBXL4	-0.711655	0.000219998
RBMS2	-0.586892	0.000219998
IQCB1	-0.707963	0.000219998
NIPAL2	-1.08675	0.000220636
AW549877	-0.652656	0.000220751
CLDN22	-1.02807	0.000220908
CCDC149	-0.701663	0.000220908
2310015D24RIK	-1.38089	0.000220908
PECAM1	-0.840573	0.000221203
ZDHHC18	0.713948	0.000223851
ADCY6	-0.773132	0.000223851
SPINT1	0.808715	0.000223899
P4HA1	0.962093	0.000224526
ENC1	0.785411	0.00022676
BLVRB	0.635716	0.00022676
GALNS	1.12611	0.000227432
CARD9	0.883635	0.00022745
GM527	-0.713873	0.00022745
RASSF9	-0.865222	0.000227715
AP1S3	1.06656	0.000228195
RNPEP	0.679493	0.000228405
SNORD35B	1.09011	0.000228908
BC032203	-0.682307	0.000229376
HIST1H2BR	0.740973	0.000229981
ZFP420	-0.849045	0.000231315
AU021092	-1.00482	0.000232686
MET	1.19217	0.000233057
PLEKHA5	-0.909012	0.00023307
GNAO1	-1.17465	0.000233266
LAMA2	-0.97353	0.000233979
CPE	-1.02455	0.00023427
GPC3	-1.07815	0.000235718
SNORD58B	1.44125	0.000235718
BC065397	-0.652221	0.000235718
NLRP1B	0.824579	0.000237864
PTGER2	1.09082	0.000237915
PTGS1	-0.718781	0.000237915
LOC100861977	1.29667	0.000238731
DTNA	-1.75547	0.000238731
DST	-0.859682	0.000238731
MT2	1.13164	0.00023906
2810442I21RIK	1.0417	0.000239904
MAPRE3	-0.668453	0.000239904
GM614	0.905634	0.000239904
ZNRF3	-0.592752	0.000239904
BMX	-1.52391	0.000239904
RAB11FIP2	-0.670449	0.000239904
TSPAN2	-1.15688	0.000240061
NLRP1C	1.48259	0.000240271
MID2	-0.909776	0.000241657
MIR1931	0.972568	0.000241657
RAB32	1.1733	0.000241657
IL21R	1.07392	0.000243086
RIC3	-0.699761	0.000243176
FADS1	-0.696228	0.000244113
MECOM	-0.600878	0.000244113
GPR137B-PS	1.48691	0.000244113
ABLIM1	-0.994774	0.000244113
TMOD1	-1.0489	0.000244113
KCNN4	1.18646	0.000244409
CACNA2D1	-0.874638	0.000244576
JHDM1D	0.595052	0.000245167
CIITA	0.70809	0.000245167
BAK1	0.95471	0.000245181
EFNA5	-1.14041	0.000246035
LGI1	-1.38141	0.000246298
PDLIM3	-1.45417	0.000248904
EFHD1	-0.708769	0.000249251
ZEB1	-0.717607	0.000250149
PRSS46	0.740921	0.000250794
ITIH2	-0.826903	0.0002508
NBEA	-0.798417	0.0002508
ZEB2	0.620149	0.000251105
TPCN2	0.901922	0.000251638
BVES	-1.35791	0.000252282
ZER1	-0.595994	0.000252282
SH3RF2	-0.926923	0.000252989
ADSSL1	1.45177	0.000252989
CCL4	1.86742	0.000252992
A430105I19RIK	-0.663864	0.000252992
ADAM12	2.36388	0.000255177
TMEM171	0.720162	0.000255659
PIK3CG	1.59856	0.000256269
C1QTNF6	0.8908	0.000256269
CDH11	1.39584	0.000256269
C330027C09RIK	0.981251	0.000256269
PLK2	1.96375	0.000257027
RINL	0.848164	0.000257213
MAN2B1	0.707688	0.000257893
ZFP641	-0.834828	0.000257951
CACNA1C	-0.935139	0.000258191
TMEM104	0.751371	0.000259028
RAB3A	-0.941668	0.000259818
PRICKLE1	-0.677596	0.000259818
IRF7	1.69184	0.000261098
NPY1R	-1.82608	0.000261407
SIGLECE	1.69165	0.000261407
GNA15	0.905716	0.00026221
FBXL5	1.17528	0.000263309
DAB2	0.824503	0.000263762
CLEC4A2	1.41744	0.000264322
DOK2	0.734621	0.000265218
TMEM245	-0.665688	0.000265319
DCTD	0.833665	0.000265902
NAT14	-0.624872	0.000267422
2810417H13RIK	0.723907	0.000268466
RHBDF2	0.921207	0.000269162
GJA6	-1.11408	0.000269165
ITGA8	-1.0479	0.000269194
PLEKHG3	-1.02509	0.000269432
BIRC3	1.07633	0.000270229
GM11627	-0.767228	0.000270872
POU2F2	0.998424	0.000271203
MYST4	-0.909841	0.000271302
NIPSNAP3B	0.81095	0.000271716
CASQ1	-1.3995	0.000271716
TMEM86A	0.816981	0.000272456
GNGT2	0.873161	0.000272719
PFKFB4	0.966991	0.000272823
LYNX1	-0.771061	0.000273239
COBLL1	-0.920702	0.000274575
PRDM5	-0.650349	0.000274575
SAMD12	-0.984079	0.000275869
PPEF1	-1.47189	0.000276235
TRIM30B	2.66761	0.000276854
1810010H24RIK	-0.619736	0.000277245
SEMA3B	-0.910517	0.000277422
RBPMS	-1.12362	0.000279487
HIF1A	0.669595	0.000279622
DMPK	-0.938533	0.000279645
ZC3HAV1	0.681694	0.00028013
COL5A1	0.621377	0.000280429
DHX32	-0.659121	0.000281019
NIN	0.609422	0.000281349
DDR2	-0.659474	0.000282204
CASC4	-0.795159	0.000282397
ADAMTS4	1.51952	0.000282468
LGR4	-0.862294	0.000283194
CLN3	1.2636	0.000283656
MTAP7D2	-0.922607	0.000285472
MIR365-1	-1.18991	0.000285472
PPP1R12A	-1.14806	0.000285472
GSTM1	-0.73674	0.000285472
PDE1C	-0.757105	0.000285472
OASL2	1.49082	0.000285472
GM3414	0.611376	0.000285684
GAPT	1.30328	0.000285881
CDCA2	0.67386	0.000285881
GMIP	1.12232	0.000287456
BBS9	-0.630207	0.000288573
NUAK1	-0.941994	0.000288573
SEMA6B	1.06132	0.000288751
TSKU	0.636553	0.000290127
TSPAN7	-0.898874	0.000290127
KCNA3	1.11757	0.000290815
E030003E18RIK	-0.990082	0.000290815
FAM19A1	-0.935948	0.000290815
AI507597	-1.62616	0.000290897
XRCC5	-0.776065	0.000290897
VIPR2	-1.07178	0.000290897
CDCA5	0.763954	0.000292014
MMP3	1.58164	0.000292014
ELK3	0.892642	0.000292039
FAM107A	-1.07746	0.000293112
ZFP781	-0.60748	0.000293303
SLC38A6	0.824864	0.000293303
SRXN1	0.969457	0.000293523
POLI	-0.61151	0.000294307
SYNPO2	-1.88603	0.000296988
RGS10	0.720614	0.000297217
ABHD3	-0.733923	0.000297551
SLC39A4	0.995179	0.000299365
E230029C05RIK	1.35014	0.000300359
TNIK	-0.758832	0.000300475
CSK	0.798741	0.000301987
MCTP1	1.40827	0.000302335
LOC100505026	0.633392	0.000304406
CD22	1.14169	0.000304406
STIL	1.24953	0.000304693
CCDC82	-0.663795	0.000305231
GM6712	-0.590662	0.000305304
LGR6	-1.20368	0.000305833
CYFIP1	0.640167	0.000306104
TJP1	-0.669044	0.000306676
COLEC12	-0.77654	0.000307057
GM4583	0.916425	0.000307057
GRIA1	-1.57665	0.000307317
AFF2	-0.655653	0.000307317
TGFB1I1	-0.786656	0.000307332
VCL	-0.651131	0.000308079
CCBE1	1.40686	0.000308079
LASP1	0.925623	0.000308376
SNORD57	0.829928	0.000308376
LAMB1	1.28341	0.000308485
DEPDC1A	1.12528	0.00030944
EMP1	0.835567	0.00030944
FAM110A	0.653764	0.000310083
PCOLCE2	-1.41338	0.000310083
MIR143	-1.59199	0.000310407
SLC25A45	0.653776	0.000310407
FAM5C	1.15679	0.000312554
GLT8D2	-1.28293	0.000313101
GSTM2	-0.70681	0.000314032
GM765	-0.835214	0.000315001
SH3BGRL	-0.668071	0.000317676
MTAP1B	-1.107	0.000319291
KCNIP4	-1.5766	0.000322964
KIF26B	1.11662	0.000323268
SPTLC2	0.641173	0.000323406
AKR1D1	0.588497	0.000323406
TACC3	0.903204	0.000324158
GM9733	1.78815	0.000324158
APLN	1.20911	0.000324158
CKB	-0.817459	0.000324243
PREX2	-0.858269	0.000324243
CXCL1	1.78514	0.000324415
IRAK3	0.89633	0.000324738
FOS	1.76072	0.000324738
CCRL2	1.11143	0.000325873
CRLF2	0.771001	0.000325927
MAN1C1	0.87727	0.000325964
LY96	1.09948	0.000326625
LEPR	-1.54678	0.000330303
SELL	3.04227	0.000332436
DSP	-1.82564	0.000332557
PLCB4	-1.37166	0.000332557
LRCH4	0.617695	0.000332557
FAM54A	0.769974	0.00033366
GM6642	-0.905332	0.00033366
SEMA4A	1.1662	0.00033429
GOT1	0.945244	0.000334669
CDCA3	0.633278	0.000335196
OSMR	0.795768	0.000335196
BACE2	-0.844442	0.000335196
BBS4	-0.875023	0.000335196
CRYAB	-0.649763	0.000335812
PAF1	-0.720071	0.000336037
GM14391	-0.638647	0.000336154
EFHD2	1.4469	0.000336154
IGF2	-0.811983	0.000336512
ZFP759	-0.949023	0.000336512
GTSE1	0.995213	0.000338426
EPM2A	-0.602311	0.000338426
CUEDC1	-1.00142	0.000338426
LIMCH1	-1.42674	0.000338426
FAM113B	-0.644761	0.000338426
ANKRD29	-0.860944	0.000338426
FAM115A	-0.649706	0.000338426
TK1	0.985953	0.000341144
TRIP13	0.735027	0.000341553
IGF2BP2	1.119	0.000341863
NECAP2	0.861543	0.000341863
VLDLR	-1.61679	0.000342497
TLR6	1.69367	0.000342523
RGS14	0.907062	0.000343143
COL6A3	0.893764	0.000344246
GAS2L3	1.85326	0.000344246
ARL5C	0.604589	0.000345155
KCNQ4	-0.944683	0.000347215
KCTD11	0.912402	0.000347994
GM14403	-0.595822	0.000348117
SRR	-0.703035	0.000348117
GK5	-0.715221	0.000348117
SPEG	-1.06382	0.000348756
HMGCS2	-1.56455	0.000349025
MICAL3	-0.76771	0.000349025
IRF6	-0.957518	0.000349105
CYTH1	0.926258	0.000349344
GALC	0.98131	0.000349753
PLIN4	-1.47021	0.000353476
EIF1AX	-0.69541	0.000353476
MYH11	-1.28906	0.000353786
PCMTD1	-0.784909	0.000354255
ATG7	0.980009	0.000354847
AI607873	1.68007	0.000355304
MTUS2	-1.25602	0.000355304
SH3BGR	-1.3624	0.000357905
EPN2	-0.671879	0.000357905
SMC2	0.662885	0.000360555
RBBP8	0.607726	0.000361951
GULP1	-0.917117	0.000363275
ARPC1B	0.681048	0.000364131
H2-EB1	1.45307	0.000366867
SGK3	0.596373	0.000367087
AGPAT4	0.750338	0.000367087
9030625A04RIK	1.36423	0.000368589
GM19279	1.09255	0.000368655
USP11	-0.660847	0.000368655
PAG1	1.05537	0.000368655
PIP5K1C	0.674361	0.000369246
SLC22A21	-0.630099	0.000369617
CYP2D22	-0.995846	0.000371126
STOX2	-0.61423	0.000371126
XPR1	-0.601512	0.000371126
FAM59A	-0.843565	0.000373527
AKAP7	-0.77909	0.000374171
PPIP5K1	-0.954043	0.00037458
RRAGB	-1.20757	0.00037458
CDK20	0.92214	0.00037458
PTPRD	-0.82403	0.00037458
CDH13	-0.758641	0.000375114
UBE2Q1	0.656249	0.000375114
HEYL	-1.25988	0.000375144
GRB14	-0.94561	0.000376162
SH3KBP1	0.6842	0.000376162
GPR141	0.852389	0.000376162
MICAL2	-0.911776	0.000376308
ADH1	-0.615262	0.000376462
TSPAN14	1.07643	0.000377037
SNX5	0.779807	0.000379089
VMN1R3	-1.04264	0.000382831
2310030G06RIK	-0.842239	0.000383106
FXYD5	0.973997	0.000383111
HRASLS	-0.860957	0.000383482
TTC23	-0.633534	0.000387824
PSIP1	-0.663075	0.000387844
LTB	1.03915	0.000388328
GANC	-0.821949	0.000388328
E030013I19RIK	-1.76858	0.000390891
NPC2	0.907335	0.000391179
CRBN	-0.839693	0.000391638
CCNL1	0.694347	0.000391862
OAT	-0.669654	0.000391961
STX1B	-0.94839	0.000392304
UAP1L1	0.794518	0.000392431
H2-AA	1.55397	0.000392537
IRF5	1.20222	0.000394627
FCHSD2	-0.656787	0.000394627
PIP5K1B	-0.71699	0.000396355
FAM107B	1.27394	0.000396387
ALDH1A1	-0.867779	0.00039698
ADK	-1.02108	0.000398158
SDF2L1	0.816656	0.000398233
RHPN2	-0.893993	0.000398233
JAZF1	-0.736863	0.000399665
STAB1	0.823606	0.000400234
KCTD10	-0.707628	0.000402316
RCAN2	-0.983107	0.000403273
SNORD49A	1.71606	0.000404518
ZBTB20	-0.950428	0.000404518
GM6277	-0.726208	0.000405116
UPP1	0.878962	0.000405862
RBPMS2	-1.22149	0.000406007
LANCL3	-0.732371	0.000406007
SDR39U1	-1.11116	0.000406213
PITPNC1	1.13319	0.000409008
MARCKS	1.52551	0.000409134
DNA2	0.820182	0.000409618
AKAP6	-1.4863	0.000409618
DHRS9	2.1232	0.000410786
3110039I08RIK	-1.17937	0.000412023
RBMS3	-0.768659	0.000412177
CTSW	0.625643	0.000412696
ETS2	1.03539	0.000412696
NAV3	1.41207	0.000412696
MYO1E	0.906331	0.000414107
FEZ1	-0.950043	0.000415569
HTATSF1	-0.737968	0.000415865
C430002N11RIK	1.51163	0.000415865
MYO10	0.860748	0.000417549
HMMR	1.41095	0.000421102
FYCO1	-0.749901	0.000421102
CALCOCO1	-0.8299	0.000422783
D17H6S56E-5	1.11836	0.000423246
TBC1D19	-0.619853	0.000423322
PRKD1	-0.769937	0.000424098
SLC2A6	1.64529	0.000425103
CDCA7L	0.908574	0.000425253
SCARA5	-0.94018	0.000425917
OSTC	0.754858	0.000425917
MTHFS	0.899643	0.000425917
ATP1A2	-1.4399	0.000427772
RASSF5	0.711367	0.000427929
MAP4K1	0.868381	0.000430475
PTPLA	-0.892097	0.000430475
LASS4	-0.85235	0.000430927
NOSTRIN	0.91378	0.000431004
LRRC59	0.825878	0.000431222
LIMD2	0.956441	0.000432304
GM11541	-0.67135	0.000432304
FBXO40	-1.05094	0.000432304
TTC28	-1.18269	0.000434768
IFI204	2.12805	0.000434775
LARGE	-0.779505	0.000435733
STXBP2	1.20443	0.000436096
NUDT12	-1.44919	0.000436476
SAT2	-0.640795	0.000436688
PLEKHO2	0.935537	0.000436688
SULT1A1	-1.3931	0.0004367
NUAK2	1.39102	0.000438709
PRR13	0.745143	0.000439026
CEBPB	1.45622	0.000439026
SDPR	-1.2367	0.000439474
LRBA	-0.620302	0.000440249
TAGLN	-0.969851	0.00044177
CSGALNACT1	0.603854	0.000443662
WIF1	-1.61947	0.000445365
WDR81	0.674772	0.000447039
EML4	0.740442	0.00045095
FAM164A	-0.850163	0.000451243
CDK18	0.908456	0.000452112
STX11	1.76553	0.000454504
CBFB	0.618477	0.000454504
GM15987	1.18916	0.000454504
OASL1	1.07176	0.000455434
GM5069	-1.02677	0.00045611
RASL12	-1.57628	0.000457847
ARHGAP32	-0.674267	0.000457847
ARPC5	0.77176	0.000457847
MPP1	0.679589	0.000458515
VIT	-1.27189	0.00045972
E2F7	0.644771	0.000460193
CDKL5	-1.6397	0.000460892
ENPP3	-0.721346	0.000461323
ANO10	-0.624754	0.000462125
IQGAP3	0.966598	0.000463724
SMAD9	-0.996931	0.000463724
MAPK6	0.831081	0.000463828
FADS2	-0.928056	0.000464904
CENPM	0.603516	0.000465426
OAS3	1.13043	0.000469734
MFAP4	-0.699596	0.000472222
A930001N09RIK	-0.602899	0.000472402
FABP5	2.1161	0.000473807
LOC100505262	-0.663822	0.000473807
4930547N16RIK	0.884344	0.000473807
MPPED2	-0.628215	0.000473812
GEN1	0.732872	0.000475038
DSTN	-0.85755	0.00047611
CD2AP	-0.637057	0.000477825
SSBP2	-0.858893	0.000477936
2900056M20RIK	-0.610709	0.000479021
PLK1S1	-0.72672	0.000479896
2810055G20RIK	-0.820074	0.000479896
NIPAL3	-0.637928	0.00048153
MOB2	-0.927354	0.000484804
0610031J06RIK	0.646442	0.00048758
TPM1	-1.02209	0.000488334
THSD4	-1.39	0.000488334
GPX7	0.610637	0.000488342
ORF63	-1.52429	0.000489095
SNORD49B	1.30361	0.000489449
GALNT6	1.40641	0.000489695
MAGI2	-0.80383	0.000490147
RPS6KA2	0.931238	0.000491397
FAM65B	1.24604	0.000491397
MYBL1	-0.627535	0.000494888
4921507P07RIK	-0.807351	0.000496475
ASF1A	-0.746364	0.000498536
0610011F06RIK	-0.622041	0.000498573
F3	-1.01836	0.000498894
TNFRSF1A	0.660172	0.000500857
NOX4	-1.18592	0.000500857
B3GALNT2	-0.954079	0.000500857
ZFP827	-0.711171	0.000503225
MLKL	0.801004	0.000503225
EXO1	0.701813	0.00050337
ARID3A	0.736039	0.000505168
EPS8L2	-0.608385	0.000506336
NRP2	1.65916	0.000508818
LANCL1	-0.621537	0.000508818
H2-AB1	2.03067	0.000508912
AMPD3	0.844474	0.000509594
ARRDC4	0.881351	0.000511663
RARA	0.89292	0.000513
NTN4	-0.782163	0.000515203
ATP6V0D2	3.22317	0.000515749
SGCA	-1.0471	0.000516151
SHKBP1	0.818353	0.000517553
THRA	-0.829227	0.000518723
DOCK6	-0.812862	0.000519041
GALNT9	0.611757	0.000519173
MCTP2	1.01495	0.000519908
HSPA2	-1.08445	0.000522741
ACYP2	-0.898102	0.000522741
MUT	-1.04494	0.000524178
RDH12	1.82602	0.000524787
SLC40A1	1.88657	0.000529519
FLT3	0.78133	0.000529854
TNS1	-0.967619	0.000529854
ANKRD46	-0.651213	0.000530557
PLXNB2	0.719738	0.000530831
CCL27A	-0.729126	0.000531162
TTC8	-0.732643	0.000531162
XDH	0.98173	0.000531526
NHSL2	-0.617646	0.000533227
INPP5A	-0.756534	0.000533227
NBEAL1	-0.82704	0.000536316
GM10388	1.15998	0.000537291
INSIG2	-0.606476	0.000538689
ZFP788	-0.624733	0.000538689
WNT2B	-0.9078	0.000538689
2510002D24RIK	-0.663729	0.000541432
CDKN3	1.14033	0.00054178
CNN1	-1.18962	0.000541783
ITGA2	1.34558	0.000541783
IL3RA	0.683557	0.000542223
RAP1B	0.647288	0.000543006
IPCEF1	0.587925	0.000547921
BEND4	0.957519	0.000548667
CLIC1	0.862409	0.000548999
CRIP2	-0.603976	0.000551503
GM19274	-0.769248	0.000553089
ZBTB16	-1.47399	0.000553682
2210020M01RIK	-0.665748	0.000555655
TMTC2	-1.13911	0.000556861
TNFSF9	0.902159	0.000561496
TIAM1	0.762257	0.000563033
BC042782	0.835877	0.000568807
OSTF1	0.843466	0.000569007
NOS3	-0.900374	0.000570533
RFTN1	1.2825	0.000572438
DACH1	0.827845	0.000577038
H2-DMB2	0.821635	0.000578746
ATP2A3	-1.14559	0.000579583
SLFN5	0.990078	0.000579883
1110021L09RIK	-0.645752	0.000580744
GM9766	-0.6597	0.000581013
C78339	-0.596064	0.000584645
SNORA75	1.3167	0.000585075
TMEM154	0.769704	0.000585075
CXCL12	1.03169	0.000585141
TMEM110	-0.852763	0.000585246
KCTD16	-1.18347	0.000586238
PM20D2	-0.879614	0.000587506
TNFRSF26	1.67892	0.000587961
ANK2	-0.82579	0.000587961
REEP4	0.673242	0.000589048
AKR1C14	-1.00831	0.0005911
GDA	1.46824	0.0005911
RILPL1	-0.81613	0.0005911
1500012F01RIK	0.919696	0.0005911
100043387	-0.650866	0.0005911
CCR7	1.22296	0.000591845
ADARB1	-0.735814	0.000593281
KCNH2	-0.745854	0.000595376
RAB44	1.48234	0.0005958
PARP10	0.605739	0.000596518
ARL4D	-0.733127	0.000599163
SLC9A3R2	-0.984181	0.000602654
COL8A1	1.41727	0.000605407
IGSF9B	-0.982005	0.000605407
HMGA1	0.797729	0.000605407
MEF2C	-0.606832	0.00060608
FAM124A	-0.672926	0.000606424
PAM	-0.733144	0.000606846
DUSP2	0.727534	0.000606846
ZSWIM4	1.15805	0.000606846
GLT25D1	0.721057	0.000606846
4632434I11RIK	0.840376	0.000607331
SLC2A12	-0.741486	0.000609742
ADM	-0.852687	0.000612334
STEAP1	0.651006	0.000612334
GLT28D2	-0.596906	0.000612334
FGF1	-0.765572	0.000612334
SCN2A1	-1.22233	0.000612334
MARVELD1	-1.01437	0.000618065
GM5150	2.00702	0.000622483
PTPN7	1.29813	0.000622483
ADCY5	-1.41194	0.000622483
FARP1	0.651865	0.000622483
SYDE2	-1.41234	0.000622923
IFI205	2.57313	0.000623021
PLXNA4	-0.723348	0.000623219
CRISPLD2	-0.863233	0.000623219
PTPN3	-0.912923	0.00062692
CDC20	0.928992	0.000628275
NME3	-0.597902	0.000628385
MAP3K8	0.807721	0.000628759
HSPB8	-0.811347	0.000628881
ATP6V1C1	0.607527	0.000630038
MCM2	0.645089	0.000631067
KANK2	-0.840793	0.000632016
BCAM	-1.27158	0.000632043
CTSF	-0.878097	0.000632389
PTPN12	0.663636	0.000632701
A630033H20RIK	0.829433	0.000632701
USP53	-0.980367	0.000637032
SLFN8	0.842382	0.000637617
FLNA	-0.848202	0.000639358
ESR1	-1.00511	0.000642256
CIRBP	-0.70891	0.000642899
ATP1B2	-1.31423	0.000645794
PFKM	-0.745162	0.000645794
UBAP1	0.718746	0.000646148
GM10400	-1.05321	0.000646599
LRMP	0.710501	0.000648122
PTPN4	-0.986293	0.000648862
ZBP1	1.86898	0.000649343
CASP6	0.78259	0.000650534
FAM120C	-0.862232	0.000651383
A430104N18RIK	1.98485	0.000655235
1810011H11RIK	0.778808	0.000655696
PARM1	-1.23973	0.0006561
GM13315	-1.03857	0.00065803
SPC25	0.721491	0.00065803
AOC3	-1.00145	0.000661711
MIR667	0.726835	0.000661711
IZUMO4	-0.695785	0.000664016
EHD1	0.706893	0.000664488
CD200R4	0.804242	0.000664488
PXMP4	-0.815486	0.000669345
6430590A07RIK	-0.853173	0.000669345
SNX32	-0.6967	0.000671042
DIP2C	-0.719146	0.000671603
PHXR1	0.895244	0.000671603
LAMB2	-0.784686	0.000672035
PLEKHH2	-0.801276	0.000673577
MANSC1	-0.697549	0.000675975
COL4A3	-0.887473	0.00067715
INCENP	0.94005	0.000678057
PTGR1	0.643766	0.0006815
TAF1A	-1.00433	0.000683263
GALNT10	0.648453	0.000685411
RNU3A	1.25895	0.000686079
CACNG7	-0.788154	0.000686298
HN1	0.621079	0.00068883
NEK7	-0.600234	0.00068883
LNPEP	-0.620698	0.00068883
RCN1	0.670609	0.00068883
GM6377	1.16121	0.00068883
AQP11	-0.609858	0.00068883
CHI3L1	1.27801	0.00068883
MTAP1A	-0.860806	0.000688856
CD93	1.04542	0.000693404
PCSK6	-1.07014	0.000693815
TSPAN32	0.649423	0.000693815
MIR3075	0.692595	0.000693833
SYNC	-1.0943	0.000697821
ZRSR1	-0.742662	0.000697821
PLEKHM3	0.62803	0.000697821
FOXF1	-0.810225	0.000697931
PLEK2	-0.823782	0.000698652
CD7	1.09679	0.000703352
FKTN	-0.784533	0.00070531
MIR568	-0.795093	0.000707379
GPR77	1.33079	0.000712094
KPNA2	0.813757	0.000712948
MYLIP	0.691389	0.000713173
GOLIM4	-0.719907	0.000713259
TMC8	0.61493	0.000714337
APOBEC3	1.08617	0.000714337
ZFP872	-0.874294	0.000715615
PCMTD2	-0.650823	0.000715615
KCNK13	0.729211	0.000715762
PLXNC1	1.51757	0.000715762
JAK3	0.920666	0.000716837
2610044O15RIK	-0.849674	0.000717838
D8ERTD82E	1.10349	0.000718066
1110038B12RIK	0.655426	0.000719999
MCL1	0.910152	0.000720653
4931408A02RIK	-1.00691	0.000722334
LDB3	-1.26067	0.000728454
RAP2A	0.716588	0.000729094
CXX1C	-0.633864	0.00072917
ACP2	0.664383	0.00072917
POPDC2	-1.139	0.000742936
ZSCAN30	-0.609165	0.00074434
PRKAA2	-1.62887	0.000749171
PRKAB2	-0.827667	0.000751
GM14420	-0.783209	0.000753123
PIK3CB	0.656375	0.000753123
SLC25A30	0.708359	0.000753123
GM5424	0.744505	0.000753123
PPP1CB	-0.73824	0.000753174
SLC2A1	0.850865	0.000754184
GNB4	-0.734234	0.000754184
SPATC1	1.45303	0.000759677
GM13111	-0.871253	0.000760403
IRAK2	1.0911	0.000760403
SOST	-1.57244	0.000764548
HSPB6	-0.783819	0.000765061
PLXNA2	-0.602314	0.000765706
MAP2K6	-0.692059	0.000766421
ACE	-0.629	0.000767625
MADD	0.865217	0.000768396
A130040M12RIK	1.82499	0.000772933
B430319G15RIK	-0.669164	0.000775415
PBK	1.0808	0.00077572
S1PR3	2.14065	0.000778483
ALG8	0.81054	0.000778483
HEBP1	-0.653258	0.00078355
BC031353	-0.940922	0.000784533
SLC15A4	0.836223	0.000790362
LRRCC1	-0.678723	0.000793525
MAD2L1	0.670796	0.000794586
SLMAP	-0.874653	0.00079772
FAM63A	0.696234	0.00079772
DHX58	0.931643	0.00079772
DCLK1	0.718698	0.000800122
MYLK	-0.784531	0.000801555
OAF	0.874155	0.000801593
LYSMD2	-0.616666	0.000801593
C130050O18RIK	1.11864	0.000801658
CD300LH	0.972893	0.000812259
TMEM180	0.647934	0.000812277
SNORD42B	0.674461	0.000818715
SNORD12	0.965276	0.000819532
RTN2	-0.754236	0.000819658
IVD	-0.841315	0.000822997
ATP2A2	-0.664365	0.000822997
A730028G07RIK	1.31511	0.000824654
ACAP1	0.796204	0.000825061
SNORD65	0.915262	0.000825061
IRAK1BP1	-0.743696	0.000828777
PSTK	-0.746347	0.000829622
PROKR1	0.768909	0.000830016
SLC9A3R1	1.07187	0.000830016
SMAP2	0.768538	0.000830016
ZC3H12B	-0.798423	0.000833768
FAM134B	1.6683	0.000837579
CH25H	0.859391	0.000840592
ZHX2	-0.701813	0.000840811
OPTC	-0.990154	0.00084093
PLVAP	1.10185	0.000845047
ASAP3	0.605516	0.000845047
ABAT	-0.628025	0.000847055
6230409E13RIK	-0.750627	0.000851268
BUB1B	1.06573	0.000852468
PCDH7	-1.00058	0.000856458
SNORA61	1.01255	0.000856458
ARMC7	0.804528	0.000856924
SLFN10-PS	1.11646	0.000863486
ASB13	-0.656201	0.000865021
RNF213	1.15023	0.000865021
CSF1	0.996441	0.000869381
CC2D2A	-0.677707	0.000869381
AP2S1	0.587672	0.00087596
FMO2	-1.37265	0.000878465
ENPP6	-1.13365	0.000878465
4930430F08RIK	-0.722077	0.000881247
FGFR3	-0.6707	0.000885471
ULBP1	1.1741	0.000885836
CCL27B	-0.745468	0.000892042
RBM24	-1.26283	0.000892042
LOC100505155	1.58351	0.000892116
4933413C19RIK	0.683978	0.000895147
ALDH18A1	0.648483	0.000898256
ADAM11	-0.804759	0.000899981
NEO1	-0.681079	0.000899981
COL4A6	-0.872452	0.000900571
NPR1	-0.990436	0.000901282
ZC3H12D	0.923008	0.000901282
KCNN3	-1.48328	0.000904413
ALDH1A3	0.964228	0.000904413
P4HTM	-0.70556	0.00090863
ITGA7	-0.961303	0.000912761
CHAC1	0.726355	0.000914447
LPHN2	-0.756896	0.000915312
PRR15	-0.914985	0.000917139
SLC9A9	0.914412	0.000919886
JAM2	-0.789962	0.000919886
SNORD32A	0.767009	0.000919886
LAPTM4B	-0.656777	0.000919886
APLNR	2.08417	0.000921048
ARFIP1	-0.613318	0.000921366
RNH1	0.645895	0.00092379
FUZ	-0.594707	0.00092379
RAB2B	-0.712777	0.00092379
AKT3	-0.618083	0.00092379
P2RX1	-0.714625	0.000928618
2610021A01RIK	-0.718022	0.000930206
FGFRL1	-0.985172	0.000930669
USP13	-0.605975	0.000931195
FAM13C	-1.05816	0.000933228
TRIM30D	1.62965	0.000935696
BMP3	-1.64785	0.000937211
GLCCI1	-0.704171	0.000937285
COX4NB	-0.717519	0.000938318
TRIM30A	1.22246	0.000939947
E2F1	0.690524	0.000941169
GLI1	-0.827647	0.000941169
DPEP1	-0.952011	0.000941169
GM8894	-0.673126	0.000942154
ATP2B4	-0.857064	0.000946327
ZC3H12A	0.718951	0.000946762
PDE1B	0.91358	0.000950105
RBM47	1.76094	0.000951184
HCFC1R1	-0.668863	0.000958265
RASGRP2	-0.771959	0.000959498
GM20100	0.879323	0.000959498
LY6E	0.648539	0.000960453
H6PD	0.609029	0.000962603
TMEM231	-0.701301	0.000962997
SNORD87	0.70106	0.000964086
ZFP945	-0.737469	0.000969402
FXYD7	-0.981624	0.000971185
PSMB8	0.733663	0.000971185
APLP2	-0.714184	0.000972619
LMCD1	-0.790632	0.000972771
RANBP6	-0.671714	0.000973647
NPR2	-0.921609	0.000975925
CCBP2	-0.953485	0.000977695
GM14322	-1.01163	0.000980657
MYO18B	-0.702802	0.000981253
GADD45B	1.92165	0.000981269
DPP10	-1.3786	0.000981269
MYLK2	-0.723151	0.00098195
NSF	0.652534	0.000983417
JPH2	-1.24865	0.000983417
SMARCA2	-0.669725	0.000983417
GALNTL1	-1.02813	0.000983417
FSTL3	-0.981884	0.000986994
AHR	1.51271	0.000992806
MAF	0.986415	0.000993359
CD209A	0.618666	0.00099564
PARP14	0.907274	0.00100043
NOL7	-0.632632	0.00100096
CD101	0.848803	0.00100257
RMND5A	-0.58943	0.00100375
CBX7	-0.858208	0.00100383
NEBL	-0.597898	0.00100632
GM10808	-0.814106	0.00101692
PITPNM2	-0.985349	0.00102303
DCLRE1C	1.01	0.00102558
FAM73A	-0.813855	0.00102611
GM20289	-0.65948	0.00102842
GABRQ	-0.820291	0.00103281
ADRA1D	-0.988197	0.00103281
[truncated: 1,089 more rows]

## Sheet: GSE 40637 wire injury 
Differential expressed genes of GSE 40637
Gene.symbol	logFC	adj.P.Val
CXCR4	2.80141	7.18e-06
RUNX1	2.73958	7.18e-06
SPP1	5.04024	7.18e-06
OGN	-1.82046	8.55e-06
6330403A02RIK	-2.4713	8.55e-06
VIT	-2.43532	8.55e-06
TIMP1	3.51617	8.59e-06
S1PR3	-2.67103	9.48e-06
MMP3	2.64977	9.48e-06
DCLK1	2.30873	9.89e-06
SLC4A3	-2.84715	1.04e-05
CLEC4N	3.66295	1.13e-05
HRC	-2.55414	1.18e-05
INMT	-4.11323	1.66e-05
CTHRC1	2.78715	1.66e-05
COL19A1	-2.08078	1.66e-05
CYTL1	-4.06235	1.66e-05
SYTL5	-2.41885	1.66e-05
PTPRZ1	-3.6654	1.66e-05
CCNA2	1.80991	1.66e-05
ACTC1	-2.94151	2.05e-05
PKP4	-1.86759	2.05e-05
TOP2A	3.17988	2.05e-05
MYL4	-2.0372	2.54e-05
HHIP	-2.38909	2.56e-05
SERPINA3N	2.55493	2.56e-05
XK	-1.89805	3.44e-05
P4HA3	2.79051	3.58e-05
MTSS1L	-1.97824	3.58e-05
HELLS	2.62735	3.58e-05
CDKL5	-2.22326	3.58e-05
GM5820	-1.4754	3.58e-05
TPX2	1.73189	3.58e-05
CASC5	2.73666	3.58e-05
ABRA	-3.26804	3.68e-05
NUF2	2.28037	3.78e-05
MIR145A	-2.68388	3.89e-05
GM22883	-2.08047	3.89e-05
CKS2	2.79571	4.91e-05
NOV	-1.16829	5.16e-05
SUSD2	-1.66006	5.16e-05
RASGRP2	-1.18914	5.65e-05
CENPE	2.50653	6.06e-05
HMMR	1.94348	6.23e-05
ARHGEF9	-1.47436	6.64e-05
COL14A1	1.54578	6.64e-05
MFAP5	1.3619	6.64e-05
ITGA9	-1.79286	6.64e-05
ANLN	1.75588	6.64e-05
MLLT3	-1.22948	6.64e-05
FAM150B	-1.24751	6.64e-05
AKAP6	-1.94016	7.36e-05
HIGD1A	-1.46623	7.36e-05
INPP4A	-1.97867	7.36e-05
SORL1	-1.14704	7.64e-05
LMNB1	1.5969	7.9e-05
KIF11	2.75704	7.9e-05
TESC	-2.05008	7.9e-05
GRIP2	-1.61311	7.9e-05
ITPR1	-1.23503	7.9e-05
MMP14	2.25562	7.9e-05
PCOLCE2	-2.23837	9.22e-05
SLC38A11	-2.97404	9.22e-05
SLC22A3	-1.90462	9.22e-05
IL10RB	1.69048	9.22e-05
5730407I07RIK	-1.18588	9.22e-05
GM10252	1.60366	9.22e-05
FAM13A	-1.56167	9.5e-05
MRGPRH	-2.73241	9.52e-05
MS4A7	3.70591	9.62e-05
CDC42EP3	-1.34671	9.73e-05
CXCL12	2.12584	9.73e-05
TACC3	1.60166	9.96e-05
HLF	-1.71245	0.000103103
LPP	-1.43633	0.000105714
SLC38A1	2.29203	0.000107908
TRP53INP2	-1.33107	0.000109407
PODN	-1.02537	0.000109407
BCL2A1B	3.9076	0.000109407
FRY	-1.91139	0.000109407
GM25999	-1.16833	0.000109419
SRPX2	1.6035	0.000109419
SLIT3	-1.38501	0.000109419
SMARCD3	-1.81874	0.00011202
PTGER3	-2.78604	0.00011208
C1QA	2.57444	0.00011208
NCAPG	2.28905	0.000118214
KCNA5	-1.94978	0.000119371
PNPLA2	-1.24021	0.000120293
MMP12	3.98017	0.000120293
CFI	2.01088	0.000120834
PVT1	1.06174	0.000120941
CTSS	2.95693	0.000120941
DLGAP5	1.35713	0.000133605
H2AFZ	1.09288	0.000133605
PRG4	2.54	0.000134144
PRC1	2.26043	0.000134144
STRM	-1.41447	0.000134235
NCAPG2	1.49433	0.000134235
LGMN	1.85676	0.000136909
ADAMTSL1	-1.26897	0.000136909
ECM2	-1.11261	0.000136909
PBK	1.88644	0.000136909
NRIP2	-1.29549	0.000139602
MPP6	1.47674	0.000140418
RYR3	-1.24096	0.000140418
ADAMTS15	-0.980293	0.000140418
HIST2H2BE	-1.61063	0.000140418
TMEM38B	-1.58698	0.000140418
USP53	-1.20421	0.000140418
MPP7	-1.95304	0.000140418
CDK1	2.04828	0.000140418
SBSPON	-1.8345	0.000150859
SEMA3C	-2.13559	0.000150859
CDCA8	1.24268	0.000155245
PGM5	-2.51071	0.000156054
SLC7A11	1.65734	0.00016077
SMIM3	1.8705	0.00016077
BMPER	1.90665	0.000161086
A830039N20RIK	-1.68862	0.000161247
NT5DC2	1.41505	0.00016175
ACSL1	-1.42854	0.00016175
B3GALT1	-1.51082	0.000162189
PPP1R9A	-1.20619	0.000167042
MFSD1	1.24896	0.000167042
MUM1L1	-1.48823	0.000167042
TGM2	-1.72108	0.000169129
DDO	-1.96329	0.000169681
HTR2A	-1.39346	0.00017524
GM10118	-2.11585	0.000175993
SHCBP1	2.15647	0.000176839
SORT1	-1.75347	0.000176839
AA467197	3.87393	0.000184464
ZC2HC1A	-1.39025	0.000188108
LDHB	-1.94446	0.000197578
CENPK	2.15895	0.000199692
FYCO1	-1.2293	0.000199692
NAT6	-0.95064	0.000200861
CTSB	1.11531	0.000200861
MERTK	-1.27779	0.000202229
KIF4	1.79373	0.000202542
KLK10	-1.45751	0.000203701
STMN1	2.06051	0.000203701
ECT2	1.11255	0.000206911
GSTM1	-1.41921	0.00020692
PHEX	-2.25495	0.000207476
CISD1	-0.956665	0.000207476
NCKAP1L	2.44909	0.000207476
CD209F	-1.48119	0.00021168
NR3C2	-1.61899	0.000216727
NDC80	1.97979	0.000216727
C3AR1	2.59434	0.000218207
CLYBL	-1.24064	0.000220731
CAMK2G	-1.71162	0.000227245
LGALS3	1.36698	0.000227548
TMOD1	-1.41697	0.000232471
MAPRE2	-0.914273	0.000235099
PARM1	-1.9393	0.000235588
POSTN	2.79889	0.000235739
PMAIP1	0.83149	0.000238359
CPED1	-1.153	0.000240468
CHPT1	-1.31389	0.000242067
LDB3	-1.64164	0.000242067
KNSTRN	1.13594	0.000242067
SLC2A4	-1.40664	0.000242067
FAP	1.90873	0.000243095
COL5A2	1.24084	0.000243095
LSP1	1.55562	0.000243095
ITGA11	1.6182	0.000243095
GSTA4	-1.69707	0.000246041
DSCC1	1.58284	0.000249045
RBP4	-2.58463	0.000249045
DDX26B	-1.05295	0.000249045
FGFR2	-1.41589	0.000254404
AMIGO2	-2.45666	0.000261353
VMP1	0.822475	0.000261353
METTL7A1	-0.841633	0.000263444
ALCAM	2.03734	0.00026381
GM13160	1.41589	0.00026381
DPEP1	-1.46381	0.00026381
PYGM	-1.50987	0.00026381
RALGAPA2	-1.25438	0.00026381
CAPG	1.18088	0.00026382
ENPP5	-1.94447	0.00026382
ID4	-0.836888	0.00026382
EMB	3.72769	0.00026382
SORBS2	-2.75082	0.00026382
RRM1	1.0016	0.000264087
PDCL3	-1.21203	0.000269495
UBA2	-1.58936	0.000271061
FBLN2	0.918617	0.000273781
SGPL1	0.990642	0.000274919
ENPP1	1.35653	0.000274919
ROCK1	-1.19728	0.000277368
IFNAR1	0.997243	0.000277368
PKHD1L1	-2.69321	0.000277368
PDPN	1.58601	0.000280643
PIP5K1B	-1.93346	0.000284995
IGF1	1.58504	0.000284995
NAP1L5	-1.13203	0.000285659
KLRB1B	2.26859	0.000290476
TNC	2.69305	0.000290476
CX3CR1	1.81994	0.000290476
CAMK1D	0.858108	0.000292364
PPP2R5A	-0.837195	0.000295669
SPON1	1.0358	0.000296038
RARRES2	-0.842625	0.000298029
MRPS6	-1.12229	0.000299638
TIMP4	-3.43831	0.000303803
C5AR1	1.5355	0.000305025
ST5	-1.07524	0.00030519
FBN1	1.4501	0.000305416
ZRSR1	-1.16507	0.000306459
PLA2G7	1.78875	0.000307974
MKI67	2.23735	0.000311711
COMP	1.42451	0.000313264
RRM2B	-0.844788	0.000313264
RRM2	1.31692	0.000313264
MTNR1A	-0.973095	0.000313264
KLHL7	-0.986577	0.000313728
CKB	-1.2453	0.000315462
CTSC	1.75201	0.000315462
TINAGL1	-1.99708	0.000317198
RRAS	-1.34781	0.000317198
CTSK	1.49903	0.000317608
SLC5A3	-1.46101	0.000320529
AF251705	2.19848	0.000320529
INCENP	0.977897	0.000323476
ZYX	-0.773778	0.00032484
KIF15	1.38901	0.00032484
RAD51	1.58492	0.00032484
PNCK	-1.32431	0.00032484
VGLL3	-1.4228	0.00032484
BUB1	2.53353	0.00032484
BUB1B	1.84301	0.00032484
CD72	3.50675	0.000332703
LY6C1	0.882103	0.000332703
CALD1	-1.09537	0.000332703
AP1S2	1.24151	0.000332703
CYP2E1	-3.32209	0.000332703
GSTO1	1.03573	0.000332703
4930520O04RIK	-2.40684	0.000332703
CENPF	1.84677	0.000332703
SLC16A7	-1.52395	0.000333005
APLNR	3.63305	0.000336436
FZD7	-1.13914	0.000341949
2900026A02RIK	-0.998515	0.000341949
IL4RA	1.7288	0.000341949
ATP2A3	-1.22748	0.000341949
SIRPA	1.65142	0.000344034
ACTG2	-2.12645	0.000344839
ASPM	1.56484	0.000344839
BMP1	0.886583	0.000345419
PLAU	1.29967	0.000345419
THBS4	2.12404	0.000345419
HFE2	-0.910303	0.000347156
IL33	2.138	0.000347156
SPC24	1.16906	0.000347156
ANPEP	1.11775	0.000347156
CMTM3	1.00533	0.000347156
PALLD	-1.48159	0.000347156
A330023F24RIK	-2.30514	0.000347156
D630004N19RIK	-1.15748	0.000347156
IVD	-0.843773	0.000357884
PRN	3.27809	0.000357884
PPIC	1.01757	0.000357884
LCP1	2.86196	0.000360618
RND3	-1.27018	0.000360618
EEF2K	-1.2349	0.000360618
GSN	-1.34688	0.000360618
VWA8	-0.766918	0.000360618
PLCB4	-1.71232	0.000365909
NKD1	-2.06458	0.000365909
ADH7	-2.09662	0.00036793
PRR15	-0.99905	0.000368628
TPM3	0.905225	0.000370207
CMBL	-1.17037	0.000370207
PGD	0.923978	0.000372285
ACSS1	-1.18943	0.000372285
WFDC1	-1.6016	0.000372285
P2RX7	0.889075	0.000383776
CAR9	-1.23927	0.000386011
SULT5A1	-0.856882	0.000387493
CLIP1	-0.722395	0.000387941
CYS1	-1.22892	0.000392193
RBPMS2	-1.77047	0.000392193
SLMAP	-0.993968	0.000393363
RAB31	1.17464	0.000397055
GPRASP1	-0.72005	0.000397055
NT5C2	-0.68473	0.000400451
HMGB2	1.37353	0.000403973
RGS7BP	-2.26906	0.00040968
BACH1	0.733753	0.000415267
PYGB	-1.30742	0.000415267
GJC1	-1.28241	0.000415267
MPEG1	3.07482	0.000417742
EML5	-0.87273	0.000418531
TNFRSF26	1.33242	0.000421613
HS3ST1	-0.891563	0.000428498
TOB2	-1.06066	0.000428498
TTC28	-1.17132	0.000428498
FSCN1	1.64789	0.000428498
CENPI	0.896395	0.000428498
FTL1	1.23375	0.000428498
LGR4	-1.132	0.000432228
IDH3B	-0.820547	0.000437817
MAD2L1	1.34987	0.00043983
MAMDC2	-0.73943	0.00043983
KCNMA1	-0.891702	0.000442091
HYAL1	-1.34397	0.000446777
PRKG1	-1.82278	0.000446777
DYNLT1F	0.761375	0.000446777
PPARGC1A	-2.77311	0.000449977
CHMP4C	-1.49111	0.000456173
TTK	1.39363	0.000460372
TBC1D9	0.968435	0.000462216
NDUFA5	-0.73568	0.000463939
CACNB2	-1.96785	0.000463939
TRNP1	-0.817643	0.000463939
CCNB1	2.2065	0.000467646
TET1	-1.18154	0.000467707
DNAJB5	-1.2103	0.000470625
DBT	-0.798335	0.000470998
ACTN1	-1.46453	0.00047306
SLC25A23	-1.50386	0.000473597
KCNB1	-0.850683	0.000473597
GPX3	2.09719	0.000473597
FOXN3	-0.679525	0.000473597
SH2D1B1	3.32652	0.000473597
PLN	-2.70724	0.000473597
MMS22L	1.06122	0.000473597
RAMP1	-1.06597	0.000475528
SPAG5	0.98427	0.000475528
FILIP1L	-0.92362	0.000476387
MS4A6D	3.21638	0.000476387
PCCA	-0.83207	0.000476387
GLB1L2	-1.87767	0.000476387
ATL2	-0.878975	0.000476387
ITGAX	2.24872	0.000476387
GM14005	0.947575	0.000477022
PRDM6	-1.1495	0.000477022
HIST1H2BN	1.26006	0.000477527
FAM60A	1.40549	0.000478635
TMEM173	1.81009	0.000478811
PLEKHG3	-0.864067	0.00048529
SKA3	1.22756	0.00048529
HNRNPH3	-0.677	0.0004877
GKN3	-2.94882	0.000492377
COL1A2	1.25863	0.000492609
HN1L	1.3488	0.00049517
JPH2	-1.87183	0.000500213
ALDOA	-0.773807	0.000500312
GPM6B	1.21912	0.000500312
PDGFD	-1.42582	0.000500312
APCDD1	-1.51893	0.000500312
SULT1A1	-1.18765	0.000501384
IFT43	-1.13696	0.000504405
BAZ1A	1.80655	0.000504405
FXYD5	1.36001	0.000504405
CHD7	1.89944	0.000509289
SAMD4	-1.38195	0.00051359
KIF20B	1.73303	0.00051359
FMO1	-1.6304	0.00051618
GM10743	-1.2246	0.00051725
LIMS2	-1.50308	0.000523804
CD68	2.40063	0.000530848
RGS4	-3.04301	0.000530961
LOX	0.7818	0.000530961
PAK1	1.76867	0.000530961
RNF141	-0.79844	0.000533672
MMP2	1.72064	0.000533672
SCRN3	-1.06955	0.000533862
TGIF1	1.23969	0.000533862
CLEC4D	3.21705	0.000535544
PRDM16	-1.23513	0.000535654
LAPTM5	2.24082	0.000536289
CKAP2	1.67567	0.000540958
PRKAG2	-1.29228	0.000545175
GM25652	-1.8092	0.00054583
PPP1R12A	-1.4231	0.00054583
FOXD1	-1.32554	0.00054583
GM4876	-1.54343	0.00054583
KANK1	-1.59864	0.00054583
APOE	1.47727	0.00054583
TMTC1	-0.842222	0.00054583
2310030G06RIK	-1.24066	0.00054583
FAS	-1.10346	0.00054583
MSRB1	-0.942782	0.000547077
RASL12	-1.76984	0.000550161
SOX5	-0.66714	0.000554962
PSAP	0.99733	0.000554962
CDC25C	1.15983	0.000554962
H2-AA	2.48017	0.000555573
ARHGAP11A	1.7039	0.000566628
PDE4DIP	-1.39803	0.000566628
TNMD	1.87256	0.00057248
ANGPT4	-0.97879	0.00057248
TGFB1	0.932935	0.000572829
LYZ2	2.37214	0.00057806
GUSB	1.05347	0.00057806
KIF23	1.67292	0.00057806
PPP1R14B	0.746408	0.000589724
SPC25	1.83101	0.000589724
TLR13	2.76406	0.000593808
FSTL1	1.10868	0.000593955
SLC7A7	1.34707	0.000597413
EZH2	1.25413	0.000597673
CTDSPL	-0.766197	0.00060515
GM24202	-1.01751	0.000606192
DCTN6	-0.942625	0.000609044
E2F8	1.22891	0.000609098
PAPPA2	-1.17406	0.000609098
CD59B	-1.21368	0.000609098
CD53	2.94842	0.000609098
HERC3	-1.28563	0.000609098
MYLK	-1.67489	0.000609098
EMR1	2.40835	0.000609098
CRHR2	-0.797845	0.000609714
MASTL	1.65473	0.000614204
FIGNL1	1.45247	0.000616698
TCIRG1	1.04865	0.000616698
GM11710	1.12763	0.000616698
LBP	1.0452	0.000616698
CELF1	-0.744337	0.000616698
ARHGEF10	-0.731245	0.000616698
N-R5S58	-1.01619	0.000616698
TNR	-2.42454	0.000617478
CORO1B	0.8921	0.000617478
D630028G08RIK	-2.67071	0.000617478
RCN1	0.913288	0.000617478
D5ERTD579E	-0.86939	0.000617478
ARHGAP30	1.52361	0.000617478
CENPN	0.910632	0.000617478
LRPAP1	-0.655582	0.000622283
MUT	-0.860445	0.000622283
HIPK3	-0.734773	0.000622283
KLHL23	-0.85954	0.000623882
ALDH2	-0.913965	0.000623882
APOBEC1	2.16324	0.000628037
GPR21	-1.6273	0.000628924
BNC2	1.07568	0.000633453
TCF15	-1.13361	0.000639304
CSRP1	-1.87755	0.000645323
WFDC17	2.88322	0.000650631
LRRFIP1	-0.966245	0.000652173
CD109	1.37414	0.000656237
GSTM3	-1.00918	0.000656522
DES	-2.50893	0.000659624
CENPL	0.855622	0.000660835
ERCC6L	1.06718	0.000662351
TYROBP	2.15461	0.000668507
SLC4A4	-1.10948	0.000672772
PPFIBP2	-0.874575	0.000682303
TNS1	-2.07423	0.000682303
OARD1	-0.94609	0.000682784
ARL4D	-0.854618	0.000682835
SLC22A2	-0.842565	0.000683092
PDIA6	0.942115	0.000706897
H2-AB1	2.33486	0.000710597
CD248	0.896522	0.000714096
MIS18BP1	1.46824	0.000715447
GALC	1.23541	0.000721139
H2-EB1	2.52054	0.000726024
OSTF1	0.769243	0.000726024
CAR13	1.52549	0.000730373
ITGA1	-1.22253	0.000730373
STAC	-1.2781	0.000730373
AKAP12	-1.20215	0.000730373
4930562F07RIK	-1.05986	0.000736579
PPM1E	-1.27257	0.000736579
DTNA	-2.47905	0.00074395
CYBB	3.22209	0.000744558
EPAS1	-0.98994	0.00075042
CCR2	3.11217	0.000757045
IL13RA1	0.719352	0.0007733
GEN1	1.208	0.0007733
SLC1A5	-0.672573	0.000775546
RGS5	-1.17447	0.000781079
BRIP1	0.996903	0.000789361
AIF1	2.923	0.000793266
KIF22	0.97381	0.000817024
MRC2	1.35618	0.000817522
NCAPH	1.31621	0.000817522
CCR5	3.5013	0.000822673
PPP1CB	-1.05832	0.00082978
ARHGAP44	-0.818043	0.00082978
RASGRF2	-1.27394	0.00082978
PPP1R12B	-1.36568	0.00082978
FDX1	-0.721923	0.00082978
CXCL16	2.06403	0.00082978
P2RX4	1.25114	0.000830628
COL1A1	1.44913	0.000832196
AMY1	-1.8375	0.000834118
HSPB1	-2.08178	0.000834118
RAVER2	-0.733807	0.000834118
TCEAL1	-0.685125	0.000834118
SERF1	0.96268	0.000837647
GBA	1.05294	0.000840623
BIRC5	1.9951	0.000846282
CENPU	0.815795	0.000861162
CCDC109B	1.30282	0.000862506
KNTC1	1.03042	0.000862506
LRRN1	-2.15924	0.000862506
TSTD3	-0.798035	0.000862506
RBPMS	-1.7712	0.000865958
ABHD14B	-0.908698	0.00086838
AKR1C14	-1.15617	0.000875821
FAM135A	-1.07252	0.000879452
CCL9	1.55004	0.000884791
HSPB6	-2.27598	0.00088638
TNNC2	-1.46883	0.00088638
CCDC149	-1.08655	0.00088638
SGIP1	-0.854348	0.0008901
ACTN4	-1.20475	0.00089198
PNLDC1	-1.0247	0.00089198
TRIM36	-1.12536	0.000892389
CLEC12A	3.08781	0.000892389
ESR1	-0.77078	0.000900585
SLAIN2	-0.717505	0.000905294
LY9	1.78652	0.000907862
KLK11	-0.801065	0.000919343
SPEG	-1.21141	0.000923479
PCP4L1	-3.40327	0.000929072
OTUD1	-1.5646	0.000929072
PTPLA	-1.16143	0.000929072
FOXC2	-0.739955	0.000929072
ANGPTL1	2.14307	0.000929072
4930523C07RIK	-0.734492	0.000929534
ESYT2	-1.03071	0.000930968
XIRP1	-1.4941	0.000931974
NEK9	-0.723498	0.000931974
SFRP1	2.0923	0.000931974
CLDN22	-0.76417	0.000941223
CCDC181	-0.862953	0.000941223
B3GALNT2	-0.941787	0.000941223
BMX	-1.93072	0.000941223
CHEK2	1.04185	0.000941625
THBS2	2.03045	0.000941625
MSR1	2.72421	0.000942135
HMGN5	-0.908942	0.000949179
TRIM59	1.32576	0.000960678
RPSA-PS10	0.81078	0.000960678
NME1	0.761478	0.000960678
HAVCR2	2.21865	0.000961188
NLGN2	0.67698	0.000961188
NEXN	-1.70469	0.000962787
CLSPN	0.909022	0.000963071
NTF3	-2.46216	0.000968482
NPC2	1.09266	0.00097419
MCM5	0.786608	0.000974923
DEPDC1A	0.989757	0.000974923
CD52	3.75848	0.000983757
SPINT2	-0.93744	0.00098541
RASA3	1.13746	0.00098541
THY1	1.63827	0.00098541
COX8A	-0.848775	0.0010002
RECK	-1.00614	0.00100292
LANCL3	-1.12943	0.00100404
PXMP2	-0.832195	0.00101073
S100A4	0.86145	0.00101321
TENM3	0.996742	0.0010137
LMOD1	-2.5439	0.0010137
ANGPTL2	0.920292	0.0010137
D17H6S56E-5	1.79182	0.0010137
TES	-1.03012	0.0010137
MYO10	1.60104	0.00101448
FAM105A	2.51994	0.00101489
LGALSL	-1.13644	0.00101489
SSC5D	0.836422	0.00102202
GINS2	0.829163	0.0010274
KIF1C	-1.05688	0.0010274
ADAMTS8	-2.11697	0.0010274
LOXL3	0.79698	0.0010274
NDUFS5	-0.74863	0.0010274
PON3	-0.66273	0.00103279
AMMECR1	1.0967	0.00103342
FBLIM1	-1.28849	0.00103458
PKIA	-1.72438	0.00103498
OXCT1	-0.986955	0.00103823
ARRB2	1.87226	0.0010425
ITPK1	-1.33455	0.0010425
FAM111A	1.65832	0.00105346
MARVELD1	-1.57635	0.00105346
PRSS23	-1.00295	0.00105365
GABRA3	-1.17231	0.00106866
OAT	-0.781855	0.00106866
CORO1A	2.03661	0.00106893
WHSC1	0.796183	0.00107712
HCLS1	1.71819	0.00107712
TRPS1	1.35693	0.00107712
KDELR3	0.82076	0.00107712
SGOL2	1.66333	0.0010798
PDLIM1	-0.882973	0.0010798
SRI	0.669025	0.0010798
ARPC1B	0.746703	0.00108023
SND1	0.63868	0.00108023
MYLK4	-0.776478	0.00108993
FLNA	-1.75453	0.00108993
EPHA7	-1.66355	0.00109034
BBX	-0.59696	0.00109034
INPP5A	-1.39783	0.00109034
ANXA8	2.41548	0.00109084
RAET1D	1.16463	0.00109084
PJA2	-0.94585	0.00109084
IL17RA	1.20554	0.00109084
UTRN	-0.93719	0.00109516
THBS1	1.05578	0.00109516
ATP6V1B2	0.995798	0.00109516
GP49A	3.06689	0.00109516
EFHD2	0.973503	0.00109774
TSPAN2	-1.78123	0.00110386
TMEM158	-0.74233	0.00111343
HN1	1.27872	0.00111428
DIAP3	1.50328	0.00113444
ENTPD1	-1.17077	0.00114888
CENPH	1.74415	0.00115169
ZFHX3	-0.950222	0.00115229
KCNMB1	-2.13763	0.00115511
MT-TM	-1.63721	0.00116144
TGFB1I1	-0.927442	0.0011645
IQCB1	-0.87777	0.00116618
MFHAS1	-1.01238	0.00117593
SERPINA3M	0.976093	0.00117593
IDH2	-0.701295	0.00117761
HIST1H2BF	0.942107	0.00118611
PCNXL4	-0.906458	0.00118611
TGFB3	-1.46368	0.00119435
SCD1	-2.16373	0.00119435
ABCC3	1.26856	0.00119435
PTPRD	-0.743615	0.00119435
DSTN	-1.35565	0.00119435
MFAP2	1.36578	0.00120215
TNFAIP2	1.37263	0.00120215
CCL27A	-0.917673	0.00120285
CHEK1	1.46653	0.00120652
CRYAB	-1.08248	0.00120652
UBE2T	0.634402	0.00120652
AKR1B8	1.16595	0.00121152
CAP2	-2.51111	0.00121675
UNC13A	0.748742	0.00121829
RACGAP1	0.942885	0.00122505
PDE5A	-1.93528	0.00122505
FZD2	-0.809763	0.00123023
C330027C09RIK	1.30508	0.00123023
ANKRD28	0.90767	0.00123023
SORBS1	-1.12776	0.00123023
ADAM12	1.58056	0.00123023
CD74	2.71241	0.00123095
LIPA	1.54747	0.001235
FCHSD2	-0.649115	0.00123893
PCDHB14	-0.740807	0.00124044
ACSS3	-0.904085	0.00124086
EXOC6B	-0.789737	0.00124623
PRR11	1.83934	0.00124623
HIBCH	-0.655377	0.00124938
RNF180	0.79772	0.00125219
C1RB	0.7671	0.00125219
GBE1	-0.934705	0.00125516
NHP2	0.850343	0.00126326
LY86	2.86176	0.00126344
ARHGAP9	0.96182	0.00126407
SYNPO2	-3.2237	0.00126973
CDK14	1.04112	0.00126975
SLC9A2	-1.04312	0.00126975
SOAT1	1.21601	0.00126975
FXYD1	-1.098	0.00126975
CKLF	1.58541	0.00127628
NDUFAB1	-0.748335	0.00127766
CHD6	-0.849368	0.00128034
CBFB	0.912485	0.00128037
FOXP2	-0.700943	0.00128037
FEZ2	-0.706178	0.00128037
SMIM6	-0.727697	0.00128531
JPH1	-1.51618	0.00128638
ATP1A2	-1.46169	0.00128959
MAFB	1.11814	0.00128959
SH3BP2	1.30614	0.00128959
GPX7	0.70288	0.00129216
BICD1	-1.20386	0.0012932
EMP3	0.809462	0.00129645
GPR137B-PS	1.40118	0.00130244
SLC25A35	-0.846618	0.00130401
WDR1	-0.739405	0.00130421
STK17B	1.19411	0.00130589
KAT6B	-0.920438	0.0013116
NOS1AP	-0.708597	0.00132361
CDK4	0.74972	0.00132466
PLAUR	1.03204	0.00132466
SYNJ2BP	-0.70457	0.00132466
HPSE2	-2.90691	0.00132528
SASH3	0.674752	0.00132528
CD48	2.64514	0.00132528
KALRN	-0.69921	0.00132528
NDUFB6	-0.595925	0.00132528
SAA3	4.71133	0.00132528
PLD3	0.894598	0.00132528
SLA	2.35464	0.00132528
LY6C2	0.762267	0.00132528
ITGB2	1.68176	0.00132528
CD84	2.33529	0.00132528
ADAM8	0.84841	0.00133399
LYRM5	-0.680257	0.00133399
CCND1	0.948065	0.00133451
GM13233	-0.70471	0.00133451
1810011H11RIK	1.81417	0.00133451
GPR137B	1.10539	0.00133451
MGLL	-1.2231	0.00133451
PPP4C	0.63451	0.00133519
2700094K13RIK	0.903863	0.00133519
VCAN	1.527	0.00134317
NPNT	-2.10394	0.00134412
PCDH19	0.664752	0.00135554
C1QB	1.74064	0.00135554
MDH1	-0.584375	0.00135554
GM12387	1.01802	0.00135554
XLR4B	1.66034	0.00135554
CPEB4	-0.742795	0.00136363
B4GALT5	1.13993	0.00136566
SSR2	0.77428	0.00136578
EMD	-1.12476	0.00136578
FOXC1	-1.43354	0.00136711
PYCARD	1.24227	0.00137329
HSPA1A	-1.77682	0.00137329
CABP1	-1.10027	0.00137329
DUSP27	-1.13315	0.00137698
AGL	-0.697985	0.00138523
KLHL30	-0.72055	0.00139092
LRR1	0.869407	0.00139092
SACS	-0.817102	0.00139547
THRSP	-2.5224	0.00140456
PLIN2	1.35783	0.0014095
NR4A1	-1.77809	0.00141044
TNFSF8	1.25428	0.00141875
PDLIM3	-3.14229	0.0014311
GSG2	1.35803	0.00143573
EGLN1	-0.639707	0.00143573
ZFP612	-0.68888	0.00144421
GM10850	-1.85332	0.00144421
GM22980	1.11604	0.00144637
PDP2	-0.868472	0.00145241
RNF152	-1.17858	0.00145519
RAB8B	0.80786	0.00145519
TPM2	-1.75074	0.00145519
WFIKKN2	-1.38097	0.00146603
UGCG	1.82726	0.0014744
ATP1B2	-2.36316	0.00148381
EPHA3	0.90848	0.00148381
1700015E13RIK	-0.57696	0.00148381
IRF8	1.12667	0.00149814
RASSF3	-1.17172	0.00149891
RAB8A	0.676575	0.00149898
MCM3	0.680615	0.00150049
MTAP7D3	-0.908615	0.00150965
TXNIP	-0.924018	0.00151149
SNRPN	-1.20193	0.00151149
TYMS	0.897742	0.00151149
NDRG1	-0.841735	0.0015143
TUBB5	0.62188	0.0015143
PLK1	1.04547	0.00152398
SOX6	-1.66787	0.00152398
MS4A6C	2.81968	0.00152516
4921513I03RIK	-1.22569	0.00152516
LUM	0.99385	0.00152628
ESCO2	0.836905	0.00152628
LEPREL1	-1.95756	0.00153171
ITGAM	1.47471	0.00153227
ME3	-0.82732	0.00153674
UNC93B1	1.4053	0.00153892
ECT2L	-1.08409	0.00154239
TSHB	-1.0719	0.00154239
CIDEC	-1.23979	0.00154239
MTUS2	-1.11804	0.00155062
LONP2	-0.670895	0.00155653
FAM107A	-1.31291	0.00155867
HEBP1	-0.788258	0.00155981
PRKAA2	-1.91382	0.00156027
SLC25A4	-0.62615	0.00156551
GYG	-0.682747	0.00156584
GM10250	-0.710185	0.00156605
SYCE2	0.921467	0.00156605
TRAM1	0.580015	0.0015662
VCAM1	1.08717	0.0015662
PLSCR1	1.17982	0.0015662
NDUFA12	-0.68952	0.00156692
IL2RG	3.27434	0.00156692
PTPN1	0.73577	0.00156692
APAF1	0.993017	0.00156692
RETNLA	-3.71103	0.00156844
SKAP2	1.18207	0.00156844
FAM49B	1.53755	0.00156844
RRAGB	-0.95182	0.00156844
CYP7B1	1.81327	0.00156851
BMP6	-1.48938	0.00156891
COX7A2	-0.6317	0.00156891
LILRB4	2.80129	0.00158167
CLIC1	1.12446	0.00158903
CNNM2	-0.754775	0.00158903
HIST1H4C	0.751785	0.00159441
SLAMF9	1.9411	0.00159638
ACADM	-0.995985	0.00159892
LTBP2	1.86378	0.00160794
NUSAP1	1.0733	0.00162431
NFIA	-0.982433	0.00164339
SLC4A7	-0.939245	0.00164339
SSBP2	-0.779245	0.00164339
FGF18	1.0391	0.00164339
1500012F01RIK	0.707292	0.00164339
MMAA	-0.659358	0.00164791
APBB1IP	1.31658	0.00165967
FAM126A	0.689678	0.00165967
ANGPT2	1.00352	0.00165967
KCNJ12	-0.745103	0.00165967
BDH1	-0.853542	0.00165967
NAP1L3	-0.912815	0.0016633
RAPGEF4	0.777423	0.00166979
HCFC1R1	-0.811915	0.00166979
GRN	0.862173	0.00166979
MICAL3	-1.02292	0.00167316
KIF13A	-0.932837	0.001681
CTNNA3	-2.44954	0.00168538
ENAH	-1.77242	0.00168538
FAM13C	-1.16812	0.00168538
5830454E08RIK	-1.30254	0.00168538
KYNU	2.01423	0.00168825
FCER1G	2.42894	0.00169016
MYL6	-0.686875	0.00169525
TMEM246	-1.12795	0.00169525
GM25179	-2.95115	0.00169851
CD3G	3.26816	0.00169851
ARHGAP20	-1.19098	0.0017078
ID2	-1.40316	0.00170784
TRAPPC4	0.562998	0.00170784
TXLNB	-1.09712	0.00171113
ADCY5	-2.30538	0.00171781
DGKB	-3.12181	0.00171915
PCOLCE	0.703858	0.00172624
PDHA1	-0.598222	0.00172624
BNIP2	-0.543575	0.0017313
CES1D	-2.11617	0.0017319
CD44	1.24707	0.0017319
CYTH4	1.48783	0.00173407
NKX6-2	-0.780848	0.00174046
HSPA1L	-1.33441	0.00174167
XPNPEP1	0.66494	0.00175001
LARGE	-0.670885	0.00175419
GSTK1	-1.08538	0.00175419
WNK2	-0.767188	0.00176165
LYVE1	-1.47714	0.0017621
ZMAT1	-0.946457	0.0017621
EVI2A	1.75038	0.0017621
CRY2	-0.933333	0.00176856
ACPP	0.551087	0.00177516
PHTF2	-1.34405	0.00178094
MTCH1	0.675553	0.00178322
GDA	1.53311	0.00178322
CCDC107	-1.15415	0.00179105
ASPH	-0.574588	0.00180273
IL23R	0.616912	0.00180273
CHST3	-0.709108	0.00180273
PTPRC	2.75134	0.00180273
M6PR	0.67786	0.00180536
NRAS	0.693133	0.00181006
RAB29	0.891997	0.00181205
DYNLL1	-0.61335	0.00181205
MCEE	-0.688098	0.00181362
GM15448	1.96472	0.00181817
EPB4.1L5	-0.933238	0.00182399
FGF1	-1.60106	0.00182555
GM10796	-1.68728	0.00182624
N4BP2	0.563105	0.00182624
POLE	0.642355	0.00182624
SLC51B	-1.08207	0.00182624
H2-DMB2	1.86334	0.00183626
SIRPB1A	3.07918	0.0018421
MOB2	-1.40335	0.00185837
NDUFB9	-0.68926	0.00186664
PCM1	-0.534343	0.0018772
H13	0.631578	0.0018772
ADAMTS5	-0.653848	0.00189473
CLEC7A	2.05572	0.00190004
2810417H13RIK	1.39374	0.00190206
DSE	0.88027	0.00190206
TOPBP1	0.68362	0.00190258
DPY19L1	1.08069	0.00190282
DDAH1	2.65193	0.00190282
GNB2L1	0.501225	0.00190551
TPM1	-1.02252	0.00191587
AURKA	0.701477	0.00191643
PPP1R3B	-0.925728	0.00196542
CHIC1	-0.853897	0.0019693
NCF1	0.66205	0.00198101
AK4	-1.2244	0.00198669
LEPR	-1.40939	0.00199533
ARL4A	-0.848877	0.00202377
MYO5A	1.23732	0.00202547
SLC39A6	0.533933	0.00203103
FCGR4	3.39338	0.00203103
HIGD1B	-1.61334	0.00203876
CLEC2D	1.24974	0.0020478
EFNA1	0.798218	0.00204873
LIMCH1	-1.05735	0.00206758
CKAP2L	0.815168	0.00209135
LMAN1	0.685763	0.00211022
FRZB	1.66069	0.00211022
GKAP1	-0.895478	0.00211515
SYK	1.21367	0.00211515
D17WSU104E	0.687647	0.0021247
MIR22HG	-1.35922	0.0021247
PLS3	-1.08767	0.00213117
CEP55	1.30204	0.00215348
CAPN6	1.21638	0.00215348
AGPS	0.730463	0.00215566
MKX	-1.38901	0.00216124
TMSB10	0.619425	0.00216124
PDLIM5	-0.972615	0.00216124
ECHDC2	-0.675335	0.00216227
ID1	-1.15593	0.00216319
NUAK2	0.68674	0.00216319
CDH19	-1.4871	0.00216895
HOXA10	-0.568418	0.00218252
LOC102642047	1.44461	0.00219287
UCP2	1.49993	0.00219477
MARCKSL1	1.47122	0.00220026
ANAPC13	-0.502625	0.00224338
ACOT7	0.670963	0.00224338
PRCP	1.52504	0.00224522
GPR17	-0.686993	0.00225416
COX6A1	-0.5641	0.00225994
WDFY4	1.32083	0.00226055
TCEAL3	-1.20331	0.00226369
1190005I06RIK	-0.829885	0.00226484
HTATIP2	0.57274	0.00226491
DCTD	0.893798	0.00226491
FBXO31	-1.05875	0.00226491
CRIM1	-0.848877	0.00226491
COL4A5	-0.648645	0.00226919
SLC16A11	-0.668268	0.00226967
CEP63	-0.75941	0.00226967
PGAM2	-1.85396	0.00226967
SMC2	1.28828	0.00226967
B230118H07RIK	-1.07457	0.00227011
GM24098	0.729875	0.00227011
ST6GAL1	-0.656402	0.00227011
MSRB3	-1.01576	0.00227167
F3	-1.40346	0.00227705
MFN2	-1.08385	0.00230396
CACNA1G	-0.606135	0.00230396
FBXO32	-1.15347	0.00230396
GPR65	2.62718	0.00230447
GNAI1	-1.97056	0.00230447
XLR4A	1.7948	0.00230447
LRRTM3	-2.24809	0.00230447
ERH	0.670455	0.00230447
SYP	-0.654495	0.00230447
CMPK1	0.58983	0.00230968
PTTG1	-0.653675	0.00230968
ARPC4	0.661013	0.0023115
H2-DMA	2.37504	0.00231211
LPCAT2	1.8099	0.00231907
MAGI1	-0.990365	0.00232537
NEO1	-0.61426	0.0023301
PMPCB	-0.544623	0.00233425
DBF4	1.42412	0.00233425
DEGS2	-0.86754	0.00233623
BASP1	0.941817	0.00233623
ALOX5AP	1.95854	0.00233623
MIR143	-2.53226	0.00233992
SH3BGR	-2.43214	0.00233998
GPR171	1.94297	0.00234042
DOCK3	-0.885482	0.00235039
ZFP467	-0.639498	0.00235122
BMP4	-1.43348	0.00235169
FYB	2.94821	0.00235171
SOX6OS	-0.992945	0.00235826
ITM2A	1.68846	0.00235826
TRAF3IP3	0.908027	0.00237655
IGF1R	-0.807872	0.00237938
EFHD1	-2.99365	0.00240783
TWSG1	-0.698087	0.00240783
FBXO9	-0.585427	0.00240783
FMO3	-0.846178	0.00240991
MTUS1	-0.776658	0.00240991
FAM129A	-1.18625	0.00241024
RTN4RL1	-1.64701	0.00241218
GZF1	-0.637813	0.00242536
PIK3CG	1.40954	0.00242536
NALCN	-1.4713	0.00242536
SUCLA2	-0.488275	0.00242565
HIST1H2BQ	0.931432	0.00244487
SDHA	-0.50981	0.00245862
PLBD1	2.61694	0.0024611
FCGR2B	1.53072	0.00246727
ATP5J	-0.51425	0.00246877
ARHGAP35	-0.595002	0.00248056
NDUFB5	-0.548175	0.00249264
FIRRE	-0.507395	0.00250433
IL31RA	-0.864768	0.00251074
KIF2C	0.71984	0.0025113
IQGAP1	0.543948	0.00252013
AHCYL1	-0.654523	0.00252013
MT-TK	-1.51909	0.00252013
NIPSNAP3B	0.77373	0.00252013
SBNO2	0.703658	0.00252013
VCL	-1.13829	0.00252286
EIF1A	0.742485	0.00252286
GM23172	-0.763725	0.00252742
MAT2A	-0.786608	0.00252742
CALR	0.749505	0.00252994
CYSTM1	-1.01982	0.0025412
FAM214A	-0.691045	0.0025422
PTCH1	-0.7726	0.00254615
TNFRSF23	1.2755	0.00255897
OPTC	-1.09598	0.00257306
NTRK3	-2.03087	0.00257497
FAM26E	-1.17546	0.00258352
IFNGR2	0.66199	0.00258352
HTATSF1	-0.579847	0.00258636
LRRC27	-0.898565	0.00258647
CYC1	-0.667748	0.00258744
BCL2A1C	2.09553	0.00260621
ACAT1	-0.643785	0.00260671
SNTB1	-0.657935	0.00260671
PTPN6	1.45988	0.00260844
SHISA5	0.70451	0.00260844
FLNC	-0.880103	0.00261631
OMD	-1.45165	0.00262124
PHC3	-0.694102	0.00262331
ADAMTS1	-1.69729	0.0026241
SELPLG	1.45847	0.0026241
AK2	0.533207	0.0026347
HAPLN1	-0.547222	0.00263666
FMO2	-2.09469	0.00263825
TAF9B	-1.40598	0.00263825
ACAN	1.15555	0.00263825
HADHB	-0.721477	0.00263825
SPG21	0.573995	0.00263825
VEZF1	-0.787022	0.00263825
RHEB	-0.527018	0.00263825
CD163	-2.13854	0.00263923
RCAN2	-1.5645	0.00263923
SGCG	-2.58654	0.00264523
ALDH6A1	-0.757448	0.00264523
DNA2	0.884953	0.0026465
CRABP2	1.54593	0.00265177
PPP1R3C	-0.827365	0.0026715
SPI1	1.6831	0.00268533
EVL	0.68509	0.00270019
GM25481	-1.06012	0.00270117
LACC1	2.29066	0.00271849
TNFSF13B	1.30859	0.00271849
GLI1	-0.647687	0.00273066
SDHC	-0.539555	0.00273768
LCP2	2.06551	0.00275478
ANXA3	-0.610357	0.00276574
2310061J03RIK	-0.560477	0.00276861
STOM	-0.81691	0.00276861
IL6	3.28634	0.0028023
SURF4	0.70201	0.00281201
PLXNA4	-0.805628	0.00281201
CDCA3	0.919185	0.00281201
SGCD	-0.860703	0.00282863
EDEM1	0.822638	0.00283316
VAMP2	-0.878683	0.00283316
MARCKS	1.1094	0.00284292
LARP1B	-0.658105	0.00286442
SMIM12	-0.872212	0.00286794
ADAM22	-0.903443	0.00286794
BZW1	0.710255	0.00286794
B230219D22RIK	-0.606422	0.00287312
STRBP	-1.00109	0.00287312
D3ERTD751E	-0.784162	0.00287639
ATP2A2	-0.872683	0.0028948
RFTN1	0.813978	0.00290247
KLRD1	2.76395	0.00290665
NUDT21	0.67466	0.00291046
CHN2	-1.11631	0.00291046
ZFP568	-0.84633	0.00291046
POLN	0.597453	0.00291699
NDUFS1	-0.77039	0.00291699
PTPN11	-0.676318	0.00291735
ADAMTS12	0.89314	0.0029234
CX3CL1	0.710342	0.00293427
GM23118	-0.63189	0.00293451
NAV1	0.772085	0.00294127
B4GALNT1	0.836005	0.00294127
HNRNPF	0.48015	0.00294836
TMEM47	-0.947268	0.00294836
LRRCC1	-0.688882	0.00294836
UNC5C	-1.00519	0.00295891
IL1R1	0.811872	0.00296093
RBL1	1.15102	0.00296115
POLR2M	-0.611568	0.00296753
CCDC3	-1.688	0.00298079
GID4	-1.01288	0.00301222
NDUFA11	-0.623818	0.0030142
TLN1	-0.531802	0.003023
2610524H06RIK	0.567245	0.00304373
TLR1	2.72207	0.00307713
RBM47	0.964615	0.00308984
PPIP5K1	-0.62056	0.00308984
FHL1	-1.32482	0.00308984
KNG2	1.44409	0.00310134
TTLL7	-1.67729	0.00311075
ADAM17	0.78193	0.0031328
PELI2	-1.32152	0.0031328
TBC1D31	0.875528	0.0031328
SSPN	-0.630328	0.00313503
TMEM57	-0.50173	0.00313518
IL7R	1.99026	0.00313518
ZNRD1AS	-0.72545	0.00313581
FBXO30	-0.774405	0.0031393
GALNT10	0.670865	0.00314216
AR	-0.8298	0.00314728
SRPK3	-0.697195	0.003152
PICK1	-0.675928	0.00316193
HEY2	-2.46932	0.0031629
NPR3	-0.56953	0.0031629
GM5662	0.706623	0.00316509
FAM107B	0.550365	0.00316698
DDX3X	-0.533375	0.00316698
CAMTA1	-0.531898	0.00318259
PRELID1	0.854	0.00318679
CTSD	0.805645	0.00320022
RAP1B	0.6207	0.00322033
SGCA	-0.733603	0.00322335
KLHL42	-0.59161	0.00322335
SMTN	-1.91936	0.00322335
ALG5	0.621888	0.00322635
WDHD1	1.27595	0.00323511
ATAD2	0.692128	0.00323511
NCSTN	0.510068	0.00323511
LITAF	0.933858	0.00323745
RAD51AP1	0.63264	0.00323989
GM10135	-0.74775	0.00325085
ZFP644	-0.488063	0.00325085
PHKA1	-0.623215	0.00325225
ATF3	-1.69036	0.0032543
ACTA1	-0.606612	0.0032543
PTBP3	0.89161	0.00326151
PLXNA1	0.60274	0.00326597
HIST1H2AO	0.544262	0.00327352
CD300A	1.40315	0.00328989
ATP5K	-0.681675	0.00330732
SLC37A2	0.560685	0.00331147
CDH11	1.36865	0.00331441
MYO7A	0.614375	0.00331503
PAX3	-1.47786	0.00333265
MPC1	-0.830465	0.00333265
FGF13	-1.30758	0.00335961
SLC9A7	1.21835	0.00335961
BCL2L11	1.01344	0.00335961
DECR1	-0.444298	0.00335961
DPPA3	1.30586	0.00335961
SPATA24	-0.85126	0.00335961
LAIR1	2.17766	0.00335991
NAV3	1.11625	0.00336888
HSPA2	-1.03938	0.0033713
MYCBP	-0.601757	0.00337379
PAPSS2	0.619335	0.00337509
ANKRD12	-0.812305	0.00338288
CASP8	1.03425	0.00338955
CTSA	0.749147	0.00342804
KLKB1	0.58129	0.00344813
INPP5D	1.57598	0.00345799
D930015E06RIK	-0.82465	0.00346949
ATP1B1	0.734505	0.00347794
R3HCC1	-0.51146	0.00348556
SH3BGRL3	1.41553	0.00348748
2010111I01RIK	-0.97496	0.00349375
ATP5H	-0.514975	0.00349378
PNP2	0.831213	0.00350287
MAN2B1	0.833765	0.00351371
GPR176	1.95937	0.00352975
ABCA8B	-0.88517	0.00354228
TMEM176B	0.935433	0.00354228
PIAS1	-0.802395	0.00354228
CAV2	-0.914922	0.00354228
RHOB	-0.723988	0.00354228
PERP	-1.81747	0.00355751
ST6GALNAC2	-0.70389	0.00355751
CLEC4A3	2.37552	0.00355751
SLC15A3	1.60643	0.00358422
CACNA1D	0.50181	0.00359298
UHRF1	0.7467	0.00359495
ADCY9	-0.742302	0.00360068
CACNA1H	-0.93531	0.00360068
4930417O22RIK	-0.593782	0.00360068
ACO2	-0.5718	0.00361717
NDUFS6	-0.54216	0.00361717
COL3A1	1.3357	0.00361717
STAP1	2.24226	0.0036177
AGTR1B	-1.73983	0.00362321
DRAM1	0.924135	0.00362375
OSGEPL1	-0.670103	0.00362375
GSTM2	-0.624023	0.00362375
GPC3	-1.64567	0.00365266
ASAH1	0.789972	0.00366357
BCAR3	-1.01355	0.00366357
CHCHD2	-0.667998	0.00366357
ZFP2	-0.62017	0.00366622
MBLAC2	-0.751472	0.00368313
COL11A1	0.896915	0.00369335
IFNAR2	0.835638	0.00370021
FAM210B	-0.68649	0.00370021
CADM3	-0.64607	0.00370021
DYNLRB1	-0.485975	0.00370021
CCDC122	1.08435	0.00370021
9230112D13RIK	-0.77883	0.00370021
CSF2RB2	1.53998	0.00370414
P2RY10	2.22314	0.00370414
RRAGD	-0.500103	0.00370414
PER3	-0.681403	0.00372001
0610031J06RIK	0.529012	0.00373002
DDIAS	1.23848	0.00375838
TOM1L2	-0.78816	0.00377086
P2RX1	-2.82301	0.00377086
TXNRD1	0.626742	0.00377086
ST8SIA4	1.88866	0.00377086
CD80	1.0505	0.00377086
MYO1F	2.05515	0.00377086
PTGIS	-1.63186	0.00377086
RASAL3	0.482938	0.00377086
PLIN4	-1.60642	0.00378143
EML1	-0.985935	0.00378143
LMAN2	0.612858	0.0038068
TTC9	1.08101	0.00384669
NDUFB10	-0.825693	0.00384669
MT-TV	-1.54026	0.003865
ENPP2	1.13258	0.00387478
NDUFB2	-0.851465	0.00387478
PIEZO2	1.70839	0.00387478
ZFP185	0.523552	0.00387569
PANX1	0.782083	0.00389487
BCL3	0.869838	0.00389487
IDH3A	-0.66417	0.00389487
REEP5	0.558902	0.00391178
LSAMP	-1.29622	0.00393964
ATP6V0D2	1.77994	0.00394668
GNAO1	-0.979545	0.00395219
TSPAN6	1.13947	0.00395219
SQLE	-0.639615	0.00395219
MBD5	-0.579735	0.00395219
MLKL	1.31036	0.00395219
CD38	1.39558	0.0039654
FILIP1	-2.16106	0.00397368
NNT	-0.578817	0.00399746
FABP3	-0.679405	0.00400425
MED14	-0.648285	0.00402626
MYOM1	-2.61582	0.00402632
DNM3OS	0.686163	0.00402632
SOBP	-0.56838	0.00402632
C1QTNF3	1.44033	0.00402734
SLC20A2	-0.718322	0.00402734
PCNX	-0.583285	0.00402734
NDUFV1	-0.58161	0.00402734
HIST1H1B	0.747942	0.00402734
CARNS1	-0.860208	0.00405356
SPARCL1	-1.41928	0.00407032
METTL24	-0.793172	0.004071
ABCA6	-0.87634	0.00407451
1700019G06RIK	-1.13375	0.00407645
MFSD11	0.618742	0.00407728
MIR692-1	0.73911	0.00410796
CPE	-1.31261	0.00410865
ATP2B4	-1.22772	0.00410865
ZFP438	-0.550793	0.00411118
AIRN	-0.750583	0.00411359
MTMR7	-0.835888	0.00411359
MIS18A	0.745668	0.00411488
ABTB2	-0.684758	0.00411488
ALDH3A1	-0.932787	0.00411587
HIPK1	-0.472147	0.00411587
CIB1	0.756252	0.00411998
TNFAIP8L1	0.484815	0.00411998
RNF150	0.647397	0.00412082
CEP170	0.764692	0.00412368
CAMKK1	-0.779652	0.00413871
GUF1	-0.682153	0.0041477
MAPKAPK2	0.575618	0.00416198
MYNN	-0.629073	0.00417519
DLG1	-0.526097	0.00418273
SLC6A17	-0.75887	0.0041939
WBP2	-0.534922	0.0041939
SNX20	0.58155	0.0042009
FLT3	1.23818	0.0042411
SLC25A30	0.817285	0.00424225
PURG	-0.776338	0.00424225
SYNM	-1.979	0.0042429
SAMD12	-1.03273	0.0042429
LEPROTL1	0.515175	0.0042439
MAP4K4	0.71729	0.0042439
NIN	0.54654	0.0042439
AKTIP	-0.840213	0.00424472
GJA4	-1.48954	0.00424842
VAV1	1.84726	0.00424842
DNAJC21	-0.590588	0.00425072
CLASP2	-0.747563	0.00426399
CLEC4A2	1.83647	0.00426399
GPLD1	-0.850825	0.00426486
IK	-0.4432	0.00431171
SH3KBP1	0.775487	0.00433997
JAK1	0.518075	0.0043484
DUSP3	-0.615115	0.00435259
LRRC59	0.575292	0.00437108
PEF1	-0.508252	0.00437108
CCNB2	1.75726	0.00438047
CLEC5A	2.00851	0.00440901
CHL1	1.98636	0.00440999
BCCIP	-0.592945	0.00440999
IDS	-0.411355	0.00440999
ADAM19	1.19633	0.00441185
UBR3	-0.488215	0.00444424
SLC15A4	0.691688	0.00445024
FAM78B	0.747355	0.00445127
MAP3K7CL	-2.39632	0.00445868
USP54	-0.728583	0.00445868
DBN1	0.648305	0.00446261
CXCL14	2.2191	0.00448296
SUCLG2	-0.70601	0.00449756
CRISPLD1	-0.575195	0.00449756
PLXNB1	-0.895543	0.00452475
MILR1	2.22846	0.00453262
BATF	0.861603	0.00458396
EMP1	1.09092	0.00459525
IDH3G	-0.557575	0.00459525
HEXA	0.64425	0.00459525
AAED1	-0.553005	0.00459702
LIG1	0.831885	0.00460267
HMOX1	3.07575	0.00462626
TXNRD3	-0.698218	0.00462626
ASB2	-0.57788	0.00462626
PSTK	-0.723835	0.00463138
MS4A6B	2.81138	0.00463138
PMM2	0.656338	0.00463787
DLD	-0.455578	0.00465616
PIK3CB	0.988967	0.0046623
RYR2	-2.51066	0.00466413
RUSC2	-0.531402	0.00466813
GM2027	-0.685995	0.00467159
FAM126B	-0.911295	0.00467352
EPHA1	-0.65616	0.00470495
ILK	-0.583592	0.00470495
PCMTD1	-0.503977	0.0047351
TNS3	0.939582	0.0047423
ARID5A	-0.505585	0.0047423
DGKG	-1.48246	0.00475437
CFB	1.25039	0.00475947
GALNT12	0.639182	0.00477142
SRPK2	-0.502247	0.00481216
DPEP2	1.37574	0.00481726
RAB32	0.956788	0.00481867
FCGR3	1.87817	0.00483458
COX8B	-2.17772	0.00486065
MT-TQ	-1.46198	0.00486065
P4HB	0.778192	0.00489062
MCAM	-1.33131	0.00489062
B4GALT1	0.598975	0.00489397
SEMA5A	-1.26542	0.00490624
MAPRE3	-0.541157	0.00491081
HMGN3	-0.757622	0.00491081
CD300LD	1.90535	0.00491245
NME3	-0.509007	0.00492238
DYNLT3	-0.64855	0.00492238
MDH2	-0.655705	0.00492771
SGOL1	0.683933	0.00494191
CD59A	-1.17813	0.00494336
LYN	1.86255	0.00495172
GLT25D1	0.574538	0.00498743
GM25937	-0.721653	0.00499399
MDFIC	0.668212	0.00499643
CASQ1	-0.768385	0.00500999
CLU	-0.886105	0.00501214
BST1	1.95852	0.00501998
AIM2	2.10415	0.00501998
CPEB2	0.697778	0.00501998
LGALS12	-0.867825	0.00501998
DFNA5	0.934133	0.00501998
PSAT1	0.531983	0.00503787
FERMT2	-0.987285	0.00503787
CHSY1	0.56767	0.00503787
AI597479	-0.478577	0.00505645
CYBA	1.41156	0.00507186
CHAF1A	0.710535	0.00507186
GFRA1	0.839422	0.00507186
HNMT	-0.518003	0.00507186
NLRP3	0.827148	0.00507186
HSPB2	-1.08623	0.00512064
NPY1R	-2.60636	0.00515046
PRDM1	1.52504	0.00515681
CDH6	-1.98798	0.00515791
ZHX3	-1.00359	0.00517453
GLT8D2	-0.827473	0.00517814
MXRA8	0.700122	0.00517814
DAB2	0.795825	0.00521107
LAMB1	1.53341	0.005212
SHISA4	-0.685045	0.005212
ADIPOQ	-1.76149	0.00521329
ATP5G3	-0.581325	0.00522673
TNFRSF1B	1.12176	0.00523667
APBA1	-0.66772	0.00523667
SYNE1	-1.08102	0.00523667
MYH11	-2.67937	0.00526091
SNORD15B	0.974248	0.00526091
BBS2	-0.494557	0.00526467
C1QC	1.57525	0.0052665
TRIL	-0.605553	0.0052665
ZFP772	-0.508058	0.00526789
IVNS1ABP	1.04717	0.00526789
CFL2	-0.719045	0.00526789
GM25873	-0.92911	0.00526789
ASH1L	-0.480745	0.00526899
RNF167	-0.51226	0.00530297
MCM6	0.590307	0.00532214
IL10RA	1.57239	0.00532369
ROCK2	-0.5953	0.00534681
GNG2	0.946067	0.00535217
GM21949	-0.773133	0.00535664
EIF4E2	0.667105	0.00536553
MTFR2	0.698985	0.0053784
CRIP1	-0.8081	0.00537863
GPRASP2	-0.619765	0.00538648
HAUS8	-0.659027	0.00538648
KTN1	-0.569802	0.00538648
SIGMAR1	0.571207	0.00538648
LOC102632135	-0.826612	0.00540097
CAR3	-1.88163	0.00540097
IFI30	1.75194	0.00541017
CCDC96	-0.429897	0.00541017
ERI1	0.852298	0.00541061
FAM134B	0.587997	0.00541913
GSTP1	-0.51895	0.00543204
VWA5A	0.472155	0.00543204
TICRR	0.62975	0.00544383
SLAMF7	2.32328	0.00544742
LPIN2	0.864243	0.00544742
APOC2	0.88336	0.00544742
MYC	1.60118	0.00545364
HEXB	0.93878	0.00545364
MAFK	-0.69964	0.00545364
RETN	-1.90792	0.00545364
EMILIN2	0.489023	0.00545364
BCL9	-0.77696	0.00545364
CTTNBP2	-0.643415	0.00545806
LEPRE1	0.64146	0.00545806
GTPBP10	-0.619493	0.00545806
LHFPL2	0.659273	0.00546952
CNOT10	-0.480835	0.00549037
KPNA2	1.05034	0.00550434
ATP5B	-0.520225	0.00550851
AFF4	-0.51203	0.00551036
TMEM252	-0.795922	0.00551371
FBXO5	1.09808	0.00552196
PTGR2	-0.43814	0.00552196
AKT3	-0.60668	0.00552485
NAGA	0.635402	0.00555352
SELENBP1	-0.568298	0.0055557
CRYZL1	-0.586838	0.0055557
ZFP882	-0.886252	0.0055557
ERLIN1	0.652378	0.00556049
MT-TS2	-0.782317	0.00556049
GM4953	-0.505073	0.00557305
EIF4E	-0.509842	0.00557606
IGFBP6	-0.846507	0.00557606
IFT81	-0.644323	0.00559951
TAGLN	-1.947	0.00561639
CORO1C	-0.64038	0.00562393
PTGES3L	-1.27275	0.00562501
DDIT4L	0.792048	0.00562501
MICU2	0.541865	0.00562598
SMAP2	0.604145	0.00562968
PDIA4	0.7459	0.00563062
SEC61B	0.618175	0.00563254
SH3PXD2B	0.888842	0.00563723
BMPR1A	-0.806945	0.00564066
GSTA3	-1.01254	0.00565935
NUS1	0.794063	0.00566631
SUOX	-0.653737	0.00567267
GGCT	0.906772	0.00567267
PPP1R14A	-2.48797	0.00569704
RANBP2	-0.462555	0.00569704
SPRED1	0.762308	0.00570383
DUSP8	-0.72244	0.00571515
IFT57	-0.528805	0.00571628
TEAD1	-0.66235	0.00571628
FOXJ2	-0.445777	0.00571682
ADAMTS3	0.553867	0.00571682
LOC101056141	-0.60081	0.00571832
LYNX1	-0.580365	0.0057184
VASH1	0.53581	0.00575244
FOXM1	0.910497	0.00575774
4930467E23RIK	-0.747587	0.00575774
GM10530	-0.630628	0.00575774
GNB1	0.494225	0.00580664
NPC1	0.761395	0.00581748
NID2	1.11901	0.0058474
RENBP	0.998875	0.0058474
4930506M07RIK	1.35927	0.00584775
PIR	-0.69788	0.00584881
SDF2L1	0.536693	0.00584882
PHLDB2	-0.684615	0.00587107
TRPT1	-0.60325	0.00587195
SYDE2	-1.2846	0.00588581
LOC102633050	-0.608415	0.00588581
RASSF2	0.988985	0.00588581
HEATR5A	0.422007	0.00591257
TENC1	-0.93787	0.00591257
EPB4.1	-0.826265	0.00591263
1110058L19RIK	0.540273	0.00592355
PRKCB	0.930828	0.00592377
RPS6KA1	0.69946	0.00592377
GALNT3	0.724055	0.00595072
LRRC32	-0.832113	0.00595591
RPSA	0.521925	0.00595639
THSD4	-0.841797	0.00595639
CD33	1.14399	0.00596162
ACYP2	-1.17706	0.00596172
CENPA	0.930978	0.00596172
SPCS3	0.48944	0.00597069
OSMR	0.592272	0.00597685
PID1	-0.524188	0.00597806
GM10687	-1.23041	0.005982
MACROD1	-0.500945	0.005982
ZBTB10	-0.764463	0.00598265
LONRF3	-0.576345	0.00598265
CASP3	1.28875	0.00598459
NDUFS7	-0.675462	0.00599146
IRAK4	0.699235	0.0059978
CACNA1C	-1.2481	0.00602429
GREB1L	-0.821165	0.00603396
CBLB	0.656107	0.00603483
MARK1	-0.619402	0.00605516
CAMSAP1	-0.546998	0.00606943
TPBG	0.768053	0.00607296
HSPH1	-1.30706	0.00607296
RAB39B	-0.689532	0.00607296
2610018G03RIK	-0.556068	0.00607296
UQCR10	-0.47662	0.0060827
GLT28D2	-1.16755	0.00609193
FAM118A	-0.539037	0.00609193
NGB	-0.477935	0.00609502
TRIP13	1.08469	0.00609502
MEIS2	-0.528948	0.00609609
GM26225	-0.486215	0.00610966
CDCA7L	0.874988	0.00612544
SCPEP1	0.554898	0.00612544
LRP1	0.82495	0.00615425
IFRD1	-0.567098	0.00620236
ATP7A	0.671758	0.00620236
SPAG7	-0.559233	0.00620265
FRMD7	-0.496865	0.00621206
RAI14	1.40553	0.00621206
SPACA6	-0.678365	0.00621206
ARL4C	0.838318	0.00621807
RARB	-0.886405	0.00624357
CDC20	0.49751	0.00624357
CEND1	-0.497157	0.00625426
SERF2	-0.618275	0.00625426
RGS16	1.53503	0.00628626
GM6245	-0.782963	0.00630281
AP2S1	0.460767	0.00631596
GSPT2	-0.820985	0.00632116
ZBTB44	-0.567425	0.00633538
SERPINA3H	0.607557	0.00635698
IL1B	2.82633	0.0063843
GLA	0.769247	0.00638912
COBLL1	-1.10374	0.00638912
GOSR2	0.66028	0.006422
TYMS-PS	0.476193	0.00642206
MRVI1	-1.24941	0.00643235
CLUH	-0.463747	0.00644109
MRPS35	-0.608357	0.00644604
BTG1	0.54059	0.00646746
NOX4	-0.968888	0.0064822
GJA1	0.723645	0.00650683
TMEM45B	-1.69809	0.0065144
MCM2	0.429685	0.00652737
HIST1H2BB	0.580028	0.0065411
RGS17	-0.867443	0.00654494
KHDRBS3	-1.09755	0.00654593
GRK4	-0.796585	0.00658853
SYCP3	-0.715685	0.00659427
APOBEC2	-0.735542	0.00662803
EMC9	-0.515922	0.00662803
PIK3AP1	1.90608	0.00662803
SDCBP	0.491675	0.00662803
ME1	-1.11323	0.00662803
PDE3A	-1.20864	0.00662803
MIR103-1	-0.434877	0.00662803
LRRC55	1.13889	0.0066512
PCDH9	0.552063	0.00665944
EFNA5	-0.947078	0.00665944
NRIP1	-0.489938	0.00669313
CPEB3	-0.557593	0.00671983
CACNA2D3	-0.728097	0.00672716
FUOM	-0.492475	0.00677748
CCBE1	0.716158	0.00677748
MPC2	-0.51992	0.00680105
MCM7	0.599275	0.00680306
UPF2	-0.623315	0.00680359
MMP19	0.924573	0.00681806
PRPSAP1	-0.473335	0.00681806
PLXDC2	1.19197	0.00681806
TMEM176A	1.30624	0.00682146
SMARCA2	-0.529095	0.00682237
WISP2	0.719405	0.00683145
CCL7	1.50371	0.00684457
FKBP11	0.675658	0.00684786
AKAP11	-0.469492	0.00686842
SVIL	-0.845588	0.00686842
UGT1A2	0.9112	0.00686842
ARHGAP22	0.46337	0.00687151
AP4S1	-0.635835	0.00687151
GRM3	-0.807383	0.00689563
RDH14	-0.709788	0.0068985
SAP30	1.44372	0.0068985
FAM220A	-0.729235	0.0069129
TFDP1	0.46467	0.00693737
PARP8	0.93894	0.00694572
1600012H06RIK	0.472452	0.00696707
1110001J03RIK	-0.75494	0.00697648
MIR677	-0.911992	0.00698009
NBEAL1	-0.603557	0.00698126
LNPEP	-0.492223	0.00698356
PACSIN2	-0.51517	0.00699968
G0S2	-0.63155	0.00700761
CDH1	0.491542	0.00700761
SPG20	-0.826152	0.00701203
AOC3	-1.79099	0.00701465
GRB10	0.638728	0.0070201
OS9	0.531057	0.00709202
PCDH7	-0.801018	0.00711607
DST	-0.646247	0.00712162
BMPR2	-0.526715	0.00715727
GM25147	-0.776707	0.00716721
CD180	2.12291	0.00716721
GJB3	0.73861	0.00716721
HS2ST1	0.642848	0.00716721
AB124611	1.09176	0.00716721
ANXA2	0.587207	0.00716721
CCL8	2.15513	0.00719587
NFKB2	0.40596	0.00722156
GGTA1	0.675735	0.00723448
TBX2	-0.58293	0.00723448
SQRDL	-0.49688	0.00724584
GM10644	-0.741753	0.00724584
BLNK	1.59747	0.00729304
GM6377	1.55326	0.00729304
SPOCK2	-0.70578	0.00729304
FBXO40	-0.60394	0.00729304
GMFB	0.603675	0.00729391
CC2D2A	-0.469878	0.00729391
CDCA7	0.645728	0.00729904
GM6444	-0.43895	0.00730379
RASAL2	-0.688597	0.00730379
CD86	2.25034	0.00730379
NEK6	0.813	0.0073083
MAP3K14	0.42575	0.00732387
PPARGC1B	-0.529212	0.00735989
MS4A14	2.08631	0.00739326
DMD	-2.72175	0.00739326
CCDC69	-0.79297	0.00739326
ACADSB	-0.83	0.00739326
NACC2	-0.63115	0.00739704
ZFP40	-0.524223	0.00739704
SLC43A2	0.582993	0.00744886
ADAP2	1.24987	0.00744886
MPZ	-0.488425	0.00744886
D930016D06RIK	-0.71857	0.00745242
MAN2A1	0.832403	0.00745242
2200002D01RIK	-0.5335	0.00745242
DDI1	-0.72534	0.00745242
STARD10	-0.670133	0.00748276
PIGT	0.689135	0.00748276
MRPL52	0.590275	0.00750021
CH25H	1.60562	0.00751183
ITIH5	-0.829688	0.00751753
NBN	-0.50506	0.00751988
BHLHE40	0.974805	0.00751988
MYL9	-1.945	0.0075286
GM13594	-0.74077	0.00757143
GADD45B	0.820793	0.00759188
CKS1B	0.88915	0.00760295
CTNND2	0.45474	0.00762304
NTN4	-0.901558	0.00765328
RALGAPA1	-0.50247	0.00770325
ABI2	-0.577407	0.00770489
SLFN2	1.84981	0.00770491
PTGR1	0.523062	0.0077088
EBP	0.60171	0.00771329
NR4A3	-1.29177	0.00772041
AP1S1	1.00094	0.00772041
CPA3	-1.81858	0.00772748
RSPO1	-0.44069	0.00772748
CYSLTR1	1.2254	0.00772748
TMEM86A	0.539062	0.00772748
GSAP	1.61473	0.00772748
PLCE1	-0.812617	0.00773018
ZFP37	-0.667462	0.00774873
KCNK6	0.41512	0.00775578
HVCN1	0.831615	0.00779411
GARS	0.43752	0.00779411
SVS3B	-0.47124	0.00780957
UQCR11	-0.685527	0.00780957
GM5124	-0.796963	0.00782215
UQCRB	-0.466332	0.00785018
BEND6	0.835413	0.00785896
1700040F17RIK	1.1039	0.00786759
PAM16	-0.59087	0.00788145
TRIM2	-0.458732	0.00788145
NR1D1	-0.911015	0.00788177
GM10143	0.505557	0.00788177
NDUFA9	-0.595315	0.00788177
HIST1H2AB	0.548177	0.00788177
WNT5A	-0.53951	0.00788177
CD24A	-1.39259	0.00788177
NUP50	0.417448	0.00788232
VASN	-0.844328	0.00788806
PLAC8	3.08968	0.00788806
YARS	0.467178	0.00788806
THRA	-0.70029	0.00788888
UPP1	1.49744	0.00789548
TIMM8B	-0.55442	0.0079307
FIBP	0.48603	0.0079307
NDUFA4	-0.642375	0.00795512
KCNAB1	-2.04486	0.00795869
PIGM	0.575618	0.00797172
PIGN	0.510375	0.00797172
FAM96A	0.710862	0.00797172
MYRIP	-0.438385	0.00797172
ARHGAP6	-0.84399	0.00797804
2310015D24RIK	-0.76783	0.00800425
STAMBPL1	-0.65923	0.00800425
CTLA4	1.08496	0.00804164
IDH1	0.695398	0.00804849
TMEM14A	-0.59893	0.00806971
GM5069	-0.435688	0.00807084
SPINT1	0.533713	0.00807084
MRPS10	0.440227	0.00807084
ARL6IP1	0.592745	0.0080864
4933426M11RIK	0.582363	0.0080864
AHR	1.3822	0.00811568
C530005A16RIK	-0.845553	0.00811568
CHRNB1	-0.613568	0.00819606
PDE1B	0.66976	0.00821623
ERP29	0.71243	0.00824304
IRF9	0.922198	0.00825118
IER3IP1	0.48833	0.0082513
ACAP1	0.505572	0.00825662
DOCK2	1.68695	0.00826593
8430429K09RIK	-0.471625	0.00827396
RANBP6	-0.474967	0.00828261
ALX1	-0.468693	0.00830126
WASF3	-0.58762	0.00830126
MAP3K5	-0.624965	0.00830126
VMA21	0.604505	0.00830126
WIPF3	-0.54167	0.00830589
UNC5B	0.447455	0.00831488
ZFP69	1.11471	0.0083251
MYOC	-0.687732	0.00832541
MT-TA	-1.54489	0.0083306
BCHE	-1.50697	0.00834013
KIF14	1.08554	0.00834747
AKAP7	-0.722217	0.00834747
5430427O19RIK	1.71801	0.00835589
HDAC5	-0.495605	0.00835589
EFCAB9	-0.723255	0.00836883
MYO1G	1.124	0.00839554
PCSK6	-0.50845	0.00840132
SNHG5	0.560433	0.00840132
GM9982	-0.536875	0.00840132
PXDC1	-1.01621	0.00841603
BAG2	-0.886138	0.00841639
LAPTM4B	-0.456375	0.00843424
TLR2	1.45351	0.00843424
CDK2	0.519338	0.00843424
C4B	1.08052	0.00843424
ERBB3	-0.45524	0.00843424
CCL22	0.687253	0.00843862
DCAKD	0.79829	0.00846173
FAM212B	-0.907595	0.00846282
ISCU	-0.743485	0.00847227
MT-TL1	-0.908125	0.00847227
TRIM32	-0.50873	0.0084814
MYH9	0.705875	0.00848419
PTGFRN	0.46052	0.00848419
TRAF1	0.973263	0.00848724
FGF14	-1.2146	0.00848724
DNAJC30	-0.441808	0.00848724
BCAM	-1.90042	0.0085074
CSF2RB	1.43749	0.00851448
MEMO1	0.590997	0.0085213
EIF1AD	0.47733	0.00852887
SLC11A2	0.52028	0.00853514
GM10703	0.570345	0.00858307
FBXL5	0.625278	0.00858307
NFKBIE	0.813695	0.00858307
PLAC9B	-0.754065	0.00862261
OGFR	0.728355	0.00864395
CCL24	-1.24079	0.0086463
EIF4EBP2	-0.596085	0.0086463
ZAK	-1.31136	0.00864943
MMP17	-0.65573	0.00865118
GALNT7	0.749968	0.00865847
SLC25A45	0.67306	0.00865847
CSPG4	-0.92521	0.00867137
TFPI	0.747345	0.00867693
1500035N22RIK	-0.582387	0.00868849
RUNX1T1	-0.677495	0.00874795
NDUFA1	-0.4451	0.00874795
ASPA	-1.20825	0.00875315
H2-KE6	-0.471635	0.00875464
FAHD2A	-0.509132	0.00876384
ARHGAP25	1.24173	0.00881303
CCND2	-0.568392	0.00881303
TBX15	-0.450273	0.00882324
MAPK6	0.719603	0.00887258
PTGFR	0.520478	0.00889381
ITGA4	1.18603	0.00889771
GM9878	-0.63871	0.0089315
RSU1	-0.460025	0.00893429
PLCL2	0.746125	0.00893896
ALDH1A2	0.870585	0.00893929
SLC3A2	0.566453	0.00893929
CYR61	-0.89366	0.00895098
LIFR	-0.59117	0.0089676
POP5	-0.49094	0.0089676
FADS1	-0.44374	0.0089676
TRIM25	1.11459	0.0089676
APOO	-0.833592	0.0089886
RIN2	0.820307	0.0089909
GUCY1A2	-1.10506	0.00900926
PTPN22	2.2014	0.00902394
CCL2	2.38299	0.00902394
AKAP17B	-0.71533	0.00904944
TNFSF9	0.87939	0.00904944
LRRC39	-0.963072	0.00905909
GLB1	0.60992	0.00907131
PHB	0.480038	0.00907688
KMT2C	-0.409712	0.00907688
TAS2R143	-0.537905	0.00907877
RPA3	0.58704	0.00912118
MPDZ	-0.61917	0.00914495
RBBP7	-0.401	0.00915726
FGR	1.19329	0.00915726
USP2	-0.865885	0.00917324
ANXA1	0.56895	0.00917827
HIST1H2BG	0.686715	0.00920464
ARHGDIB	0.93389	0.00922475
MYH10	-0.463518	0.00927142
4632428N05RIK	0.558767	0.00928639
9830147E19RIK	-0.590612	0.00931749
ADIG	-1.44809	0.00931749
MANF	0.492337	0.00931749
GM22290	-0.95172	0.00931749
PDE8A	0.833043	0.00933481
DRAM2	0.679778	0.00933764
GM10773	0.60167	0.00934131
PLEKHB1	-0.507217	0.00934511
NLRP1C-PS	1.70169	0.00934807
ZC3H13	-0.45667	0.00934807
RORA	-0.413872	0.00934966
DPYSL2	0.494777	0.00938309
SOX9	0.47131	0.00938937
GALNT1	0.537155	0.00939579
CD14	1.95886	0.00940425
ASAP2	-0.570215	0.00949546
AW209491	-0.459618	0.00949546
PURB	-0.5899	0.00949632
PER1	-0.807338	0.00949632
CYTIP	2.01429	0.00949632
NSG1	0.720782	0.00949632
FABP5	1.54916	0.00950286
MELK	0.944442	0.00950286
TIGD4	-0.909817	0.00950286
CS	-0.583975	0.00950336
PNISR	-0.43173	0.00951581
SLC39A14	0.721565	0.00954822
MUSTN1	-1.67803	0.00954822
ATP10A	-0.631305	0.00955675
RNF149	1.14086	0.00956744
C1QTNF6	0.597865	0.00958897
SENP6	-0.39647	0.00959089
AGTPBP1	-0.429212	0.00959089
FAM19A1	0.94737	0.00959089
FAM20A	-0.65609	0.00959116
DERA	0.610603	0.00959116
C7	-1.45309	0.00959759
DNAJB3	0.92304	0.00959786
DEPDC7	0.914968	0.00960173
ERCC5	-0.554383	0.00965622
STC2	-0.6425	0.00965738
ITGA8	-2.70391	0.00966632
SEMA7A	1.02507	0.00967443
INSR	-0.651845	0.00967443
STBD1	-1.19698	0.00971069
TBC1D19	-0.429438	0.00971685
TMEM18	-0.67437	0.00973988
PRR12	-0.493963	0.00973988
FNDC1	1.41532	0.00973988
PNMA5	-0.49674	0.00976441
IKZF1	1.40379	0.00978622
CDCA2	0.57712	0.00980626
ATL3	-0.602768	0.00982127
ZFP879	-0.480885	0.00988949
TTC1	-0.365745	0.00989648
ACP5	0.879297	0.00990973
ANTXR1	0.541125	0.00991013
CNN1	-2.45904	0.00994918
B230104I21RIK	-0.67424	0.00995321
ARHGDIA	0.557222	0.00996142
NNMT	0.6221	0.00996642
GM4919	0.463257	0.0099689
RARRES1	1.17038	0.0099689
RUNX2	0.541072	0.0099689
FAM83D	0.871653	0.00998169
CDKL2	-0.746348	0.00998844
CCNI	-0.581695	0.00998892
GM4875	0.750877	0.0100109
EBF1	-0.9043	0.0100327
FHL3	0.643282	0.0100327
COBL	-0.550375	0.0100327
KBTBD7	-0.913585	0.0100327
AOAH	1.84131	0.0100327
GCNT2	-0.89789	0.0100327
C2CD2	-0.650405	0.0100383
GJC3	-0.529643	0.0100495
NR1H4	0.38354	0.0100857
LRCH2	-0.510223	0.0100857
COL6A1	0.841527	0.0100857
IPP	-0.5068	0.0100914
MEFV	1.30658	0.0100966
ZADH2	-0.474643	0.0101157
EPHX1	-0.89278	0.0101224
HPGDS	1.36369	0.0101224
DUSP22	0.505648	0.010132
MYOF	0.571213	0.010152
CDC6	0.543485	0.0101522
TFDP2	-0.719817	0.0101568
ANKRD1	1.20646	0.0101637
RBM45	0.44922	0.0101876
ZFP830	-0.547625	0.0101876
CMAH	1.31072	0.0102498
CSF1R	1.31108	0.0102506
CD37	0.907737	0.010257
ADH1	-1.47676	0.0102647
BLOC1S2	0.760997	0.0102833
ORAI1	0.374067	0.0102846
ENTPD2	-0.69014	0.0103031
NDUFAF5	-0.476118	0.0103397
ARPC5	0.69359	0.0103467
SDC3	0.554573	0.0103559
PFKP	-0.684843	0.0103559
PDZK1	-0.540578	0.0103603
TIMP3	-0.750065	0.0103619
PSTPIP1	0.742955	0.0103758
ARMC8	-0.471952	0.0104016
LRRK1	0.603677	0.0104397
SEMA3F	-0.563187	0.0104397
GM13310	0.632903	0.0104668
ARHGAP4	0.823773	0.0104668
TCEAL5	-0.83293	0.0104832
AMD2	-0.421102	0.0104832
ZFP90	0.469568	0.0105081
LOXL1	0.620903	0.0105085
MYD88	0.662925	0.0105144
GAL	0.953518	0.0105173
ARHGEF7	-0.80872	0.0105225
ACYP1	-0.610903	0.0105263
RNPEP	0.528595	0.0105446
ARPC3	0.845387	0.0105446
STAT4	1.93807	0.010567
TMEM109	-0.44615	0.0105802
FIBIN	-1.14594	0.0105877
1700088E04RIK	-0.373883	0.0106007
FAM162A	-0.586102	0.0106123
ALKBH1	0.422633	0.0106123
RIPK3	0.704965	0.0106154
TSC22D1	-0.555535	0.0106605
TSPAN8	1.70661	0.0106725
FAM136A	-0.49101	0.0106725
MMADHC	-0.499327	0.0106725
G6B	-0.525205	0.0106725
CYP2J9	-0.557553	0.0106812
CYB5R2	-0.752062	0.0106812
GLIPR1	1.32213	0.0106812
1700061E17RIK	-0.52996	0.0106995
GM10825	1.55686	0.010762
CFL1	0.458693	0.010762
PAPD4	0.58304	0.0107696
MAP3K6	-0.619123	0.0107939
SEC61A1	0.583917	0.0108007
GM12109	0.488235	0.0108007
ADARB1	-0.629585	0.0108089
PIK3R5	0.777077	0.0108135
SCARB1	0.55603	0.0108202
CDS2	-0.65569	0.0108339
FAM171A1	0.459788	0.0108504
FAM196B	1.08209	0.0108568
[truncated: 1,614 more rows]

## Sheet: GSE 164050 balloon injury 
Differential expressed genes of GSE 164050
Gene.symbol	logFC	adj.P.Val
SSC5D	2.26145	0.000180672
LAPTM5	3.23128	0.000180672
C1QB	2.33976	0.000180672
C1QA	2.7849	0.000180672
LYZ2	4.61488	0.000182
LCP1	3.39674	0.000182
UNC93B1	2.28547	0.000182
FCER1G	3.10423	0.000182
TYROBP	3.08372	0.000182
AIF1	2.42023	0.000250642
COL16A1	2.22191	0.000250642
RAC2	3.14275	0.000250642
CYTH4	3.05757	0.000250642
BIN2	3.68193	0.000250642
CILP	3.92382	0.00029433
CD68	3.84544	0.00029433
PARVG	3.08505	0.000297422
ABCA1	2.02164	0.000297772
CX3CR1	3.80373	0.000363826
SELPLG	3.54217	0.000458478
TNC	5.18344	0.000470981
CTSS	2.41559	0.000470981
NCF4	3.61388	0.000470981
PTAFR	2.43565	0.000479975
H19	5.95633	0.000479975
TNFAIP8L2	2.49267	0.000504951
MGC112715	1.45647	0.00051248
CD4	2.58856	0.000598745
PLD4	2.64051	0.000618858
MPEG1	4.29281	0.000618858
COL20A1	3.17355	0.000618858
CCND1	1.44967	0.000618858
AHR	1.6769	0.000618858
COTL1	2.99971	0.000644927
NCKAP1L	2.80998	0.00064948
C1QC	2.2649	0.000652636
POSTN	3.41776	0.000708672
CSF1R	2.13463	0.000746712
ADAMTS7	2.43666	0.00081801
FERMT3	2.50425	0.00081801
PTPRC	3.26777	0.00081801
APLNR	2.67846	0.00081801
GNGT2	3.86147	0.00081801
NAPSA	3.48176	0.00081801
KLHL6	2.91359	0.00081801
MYH1	8.84053	0.00081801
ADAM12	4.44009	0.000832364
SYK	2.9751	0.000832364
NCF1	3.4275	0.000843646
CTSZ	2.73561	0.000849633
COL8A1	2.936	0.000849633
MAP4K4	1.2146	0.000849633
CYTL1	-2.82003	0.000853774
SBNO2	1.60628	0.000881516
ARHGAP27	2.71039	0.000888627
HMHA1	3.15761	0.000905526
ITGB2	4.94012	0.000921458
IRF5	2.63003	0.000921458
RPS6KA1	3.32657	0.000921458
KIF22	2.90549	0.000921458
WDFY4	2.54778	0.000935576
BMPR1B	-2.00262	0.000974759
CSF2RA	2.03506	0.00098991
RT1-DA	3.79996	0.000992038
SPI1	2.91826	0.000992038
MARCKS	2.3358	0.00101764
ITGAX	5.04115	0.00101764
AMIGO2	-1.99723	0.00106609
CD53	3.10469	0.00106609
HCLS1	3.13248	0.00106609
FES	1.69435	0.00106609
BLNK	2.67897	0.00107111
C2	3.07535	0.00107431
SLFN13	2.17471	0.00108829
METRNL	2.37232	0.00111895
MKI67	3.4645	0.00113306
PTPN6	2.69377	0.00118075
SH3PXD2B	1.07194	0.00118075
CAPG	2.06956	0.00121983
LYN	2.14396	0.00123201
GBP2	1.85164	0.00123775
JAK3	2.21659	0.00126043
IKZF1	2.38079	0.00126043
BCL3	1.77002	0.00129086
ARHGAP25	3.0737	0.00129086
SLC15A3	2.4536	0.00129086
TPPP	-1.79339	0.00129086
CD37	2.36877	0.00129834
SLC11A1	4.71851	0.00129834
LOC688280	1.27405	0.00133147
CSF2RB	2.41787	0.00133374
LRMP	2.10957	0.00136688
IFITM1	3.12575	0.0013747
C5AR1	2.30848	0.0013747
FCRL2	3.07943	0.0013747
CLEC4A3	3.2883	0.0013747
EVI2A	2.55983	0.0013747
OAF	1.65734	0.0013747
SIRPA	1.51104	0.0013747
THEMIS2	2.75383	0.00137614
NFAM1	3.09167	0.00139426
CLEC4A1	3.31146	0.00139426
PTPRO	2.20714	0.00141113
ESM1	2.34031	0.00141113
LRRC25	2.82866	0.00141113
MMP27	-4.81904	0.00141113
LOC690182	-3.20894	0.00141113
ARRB2	1.46044	0.00142077
TNFRSF11A	1.92184	0.00142077
GPNMB	3.95336	0.00142077
ZFP710	1.0399	0.00142077
BCHE	-1.99427	0.00142077
SCARB1	1.44933	0.00145263
HCK	3.35014	0.00146621
CCDC88B	2.75521	0.00148151
COL4A1	1.48529	0.00148151
SORCS2	1.33437	0.00148151
CD84	4.66855	0.00148151
CD86	3.33961	0.00148151
KIF21B	2.83199	0.00151721
RHBDF2	1.36867	0.00151721
IRF8	2.15135	0.00151721
DOK3	3.08934	0.00151869
RT1-DB1	4.07259	0.00152848
CLEC7A	4.58508	0.00153679
SERPINB1A	2.99915	0.00153679
GRAMD4	1.46843	0.00153877
DOCK2	2.7745	0.00153992
FYB	3.25905	0.00153992
FXYD2	1.91362	0.00153992
RASA3	1.10492	0.00153992
PTPRV	5.34325	0.00153992
SLITRK6	3.16748	0.00153992
MCM5	1.97655	0.00154063
BCL2L11	1.78366	0.00155217
TROAP	3.83225	0.00157774
TNFRSF14	3.67653	0.00158109
PLEK	3.19877	0.00159489
ARHGAP30	3.08478	0.00161488
COL7A1	3.84019	0.00161488
TREM2	3.15391	0.00161488
ABI3	2.58018	0.00161488
OLR63	2.62271	0.00161488
CD74	4.25819	0.00161488
TACC2	-1.24217	0.00161488
CEP55	3.79132	0.00161488
SH3BP2	2.01249	0.00162271
FRRS1L	-3.0596	0.00162271
MCM3	2.07948	0.00162271
ADAP2	2.80157	0.00162271
TIFAB	2.41283	0.00162271
HMOX1	1.77465	0.00162271
SLFN2	2.05922	0.00162271
WSCD2	-1.59737	0.00162271
CD300LF	3.09855	0.00162271
RGD1566307	4.21898	0.00162271
LOC103690579	-2.93013	0.00162271
SRGAP2	1.35136	0.00163321
PLAU	2.5031	0.00163606
ARHGAP9	2.3478	0.00163606
FGD2	2.08718	0.00163606
FAM167B	2.27242	0.00163606
MYO1G	3.70031	0.00163606
SNX20	2.26378	0.00163606
CTSB	1.1478	0.00163606
RUNX1	2.22782	0.00163606
CST7	3.46587	0.00163606
CD82	1.12768	0.00163606
GPR132	3.66071	0.00163606
ITGAL	3.18891	0.00164342
MRPS36	-1.16931	0.00164342
DENND1C	2.45924	0.00164408
PLAT	1.01731	0.00165599
NLRP3	2.24929	0.0016591
AMZ1	2.02692	0.0016591
NID2	2.56004	0.0016591
NCAPH	3.27538	0.0016591
FCNB	3.10543	0.0016848
TBXAS1	2.10927	0.00171562
FBLN7	1.25113	0.00177549
TRAF3IP3	3.27626	0.00178273
TPD52L1	-1.90218	0.00178378
RGS16	2.41006	0.00178378
RASGRP4	2.2603	0.00178378
TTLL7	-1.23444	0.00178378
EVI2B	3.42825	0.00178378
LASP1	1.00626	0.00178378
PLVAP	1.76621	0.00178378
ZC2HC1A	-0.998709	0.00178378
RUNX3	3.69075	0.00178378
TOP2A	3.37988	0.0017922
C3AR1	2.63251	0.0017922
KIFC1	2.46586	0.0017922
UQCRB-PS1	-1.02912	0.0017922
SPN	2.40958	0.00179653
RASA4	1.71992	0.00181394
ARAP3	1.39891	0.00181829
ITGAM	3.69381	0.00182479
SPON2	2.79649	0.00182479
LOC103689965	2.60062	0.00184342
TGFBI	1.59215	0.00184342
DTNA	-1.53394	0.00186113
LRG1	1.50638	0.00189349
PIEZO2	3.72493	0.00190947
SLC27A6	-2.15083	0.00191719
SULT1A1	-2.0057	0.00194409
IL10RA	2.62392	0.00194443
MICALL2	1.76618	0.00194443
DPT	2.31888	0.00194443
PLXND1	1.24238	0.00194443
FHOD3	-2.67855	0.00194443
F2RL2	-2.32786	0.00201377
IL2RB	3.26498	0.00205601
RARA	1.40062	0.0021181
PARM1	-1.85122	0.00213355
MYO1F	2.57855	0.0021398
CD83	2.25161	0.00216836
TGFB1	1.51361	0.00216836
CNPY3	0.824921	0.00216988
FN3K	-1.79277	0.00219476
THBS4	3.93819	0.00219576
DPY19L1	1.22806	0.00219576
MYRIP	-1.99292	0.00220408
PRDX1L1	-1.36498	0.00221186
UHRF1	2.73936	0.00226813
CIITA	3.52159	0.00227598
SMPD3	-2.73499	0.00227598
UBE2C	3.19563	0.00227598
VAV1	3.51093	0.00228198
PRSS35	4.20778	0.00230134
SIPA1	1.38716	0.00230134
ARRDC4	1.27998	0.00231348
FMO1	-1.38377	0.00231348
ELTD1	1.70568	0.00231348
MAFB	2.09952	0.0023172
LSR	-2.4257	0.00232269
TMEM52	-3.83189	0.00233092
TPX2	2.23211	0.00233308
GPR114	3.88559	0.00234423
PXMP2	-1.45495	0.0023471
LAT2	3.83876	0.00235523
PIEZO1	1.55463	0.00239512
LOC690097	4.16848	0.00239512
SOCS3	2.13781	0.00240364
PRAM1	3.34019	0.0024049
ABCG4	-1.23424	0.0024049
LOC100363332	4.24803	0.00246238
DOK7	-1.54924	0.00246881
FAM107A	-1.77225	0.00248007
CD180	2.83948	0.0025105
TTK	3.2824	0.00258522
CDK1	3.28868	0.00261587
TPM3	1.03261	0.00261587
KCNJ15	3.39376	0.00262623
HJURP	2.99044	0.00262623
MYBL2	3.50921	0.00262623
NDUFB1	-1.00482	0.00262623
LITAF	1.2705	0.00262623
GNA15	2.77765	0.0026537
FCGR1A	2.54035	0.0026537
ALPL	-2.79717	0.0026537
PTPN7	2.34449	0.0026738
LOC103691830	-2.3054	0.0026738
RT1-A2	1.48158	0.0026932
GPSM3	2.02815	0.00270898
PRC1	2.42138	0.0027476
LGMN	1.12883	0.0027476
ZDHHC18	1.02383	0.00279867
ST8SIA4	2.07932	0.00282964
GM2A	1.63166	0.00290522
NAIP5	3.32931	0.00292551
PIK3R5	3.0741	0.0029258
IL7R	3.57336	0.00295043
ITGA4	2.89748	0.00295228
GMIP	0.91202	0.0029615
LOC102551963	2.58019	0.00297819
IL17RA	1.40899	0.00299413
COL12A1	3.1841	0.00308059
CLEC2DL1	5.16321	0.00310799
ASPM	2.25743	0.00311466
EDEM2	0.928626	0.00311466
TACC3	2.24335	0.00316329
CCDC88C	1.98315	0.00316329
TMEM150B	3.77597	0.00316329
CD7	2.62758	0.00316526
IGFBP3	1.8445	0.00318692
CCNF	2.52199	0.00322301
CDK6	1.25752	0.00325287
FGR	2.10553	0.00334018
LOC100911413	1.61059	0.00334018
MIR22	-1.54209	0.00336088
RASGRP3	1.52136	0.00336088
PABPC1	1.19965	0.00336088
GSTA1	-2.14157	0.00336088
ELK3	1.13915	0.00336088
UGCG	0.967837	0.00336088
BCL2A1	3.965	0.00336944
CDKN2B	3.13723	0.00338009
PIK3AP1	2.52481	0.00338009
SMOC2	2.25967	0.00338009
AGTR1B	-3.1938	0.00339608
FCGR3A	5.0082	0.00341397
PDPN	1.20522	0.00341397
IGSF9B	-1.6614	0.00341397
MMP19	1.47288	0.0034146
LOC100909912	-1.01974	0.00343376
SMAGP	2.04091	0.00347547
CD300A	3.4799	0.00348862
SACS	-1.16966	0.00348862
ABCB4	2.35553	0.00349695
ARHGAP18	1.76892	0.00352253
LOC102548083	-4.71139	0.00355864
CNTN2	-1.72011	0.00356182
ITGB7	2.58072	0.00359635
SFRP4	2.16954	0.00359635
DMBT1	1.49502	0.00360713
CLEC12A	3.351	0.0036636
OAS1K	-2.18847	0.0036636
PMFBP1	1.98927	0.0037708
RAB11FIP1	2.9395	0.00380735
CLYBL	-1.78487	0.00380735
CRYAB	-1.52492	0.00381173
RNASET2	1.13123	0.00396842
PKMYT1	2.37499	0.00404305
CLEC10A	1.72963	0.00408324
CCL6	2.66504	0.00409082
LHFPL2	1.34409	0.00409082
MYOM2	3.98141	0.00411859
LILRB4	5.4922	0.00412892
NUF2	2.48611	0.00422157
ST3GAL6	-1.22745	0.00422157
GDF11	1.04224	0.00422157
KDR	2.13082	0.00422157
KCNMA1	-1.08112	0.00422157
PPP1R14B	1.00433	0.00422157
RGD1310507	-2.39411	0.00422938
FBN2	4.08786	0.00422938
LOC102554393	2.40651	0.00422938
SPC25	2.72519	0.00422938
SHCBP1	2.64665	0.00422938
ENPP3	1.54949	0.00422938
PCOLCE2	-1.9232	0.00422938
MLPH	2.96289	0.00423276
NXPH1	2.4727	0.00424224
CMTM3	1.45363	0.00424297
LOC102555011	-3.25591	0.00426062
GLIS1	1.91319	0.00427899
PXDN	1.37124	0.00427899
RGS14	2.29734	0.00429278
IL21R	2.69768	0.00429278
CXADR	2.21691	0.00429278
GIMAP4	1.70841	0.00429278
LOC497940	1.13189	0.00429278
MYH6	-3.77081	0.00429278
DDO	-2.78426	0.00429278
EMR1	2.38949	0.00429278
COL11A1	3.67715	0.00429278
PRCP	1.35883	0.00429278
SYNM	-1.14526	0.00429278
CXCL12	1.67292	0.00429278
LOC103691845	2.80374	0.00429457
NLRC4	3.0518	0.00435087
EXOC3L2	1.98789	0.00441947
HVCN1	2.17713	0.00441947
LGALS3	1.28941	0.00441947
FCGR2A	2.52317	0.00442399
RT1-BB	3.53871	0.00442399
ADH1	-2.739	0.0044289
P2RX4	0.978601	0.00443975
BMF	1.45641	0.00443975
GRAMD1A	0.815408	0.00448391
GNAT2	-3.56967	0.00449309
DRC1	-1.86737	0.00449309
MEX3A	1.6108	0.00449309
CISD3	-1.10511	0.00449309
GPC1	1.44049	0.00449309
PLXNA1	0.893605	0.00449309
RIN3	1.54957	0.00449803
LGALS3BP	1.17029	0.00449803
NOTCH4	1.45053	0.00451733
PNPLA7	1.02154	0.00452938
OGFR	0.784239	0.00452938
SCN2A1	-1.20985	0.0045698
PSD4	3.43727	0.004575
APOBEC1	2.21832	0.004575
LRRC15	3.0274	0.004575
TLR2	1.97627	0.004575
MELK	3.34489	0.004575
GMFG	1.67122	0.004575
RGD1563917	2.74251	0.004575
IL18RAP	3.55954	0.004575
SLFN3	3.27133	0.004575
CTSC	1.09865	0.004575
ARHGAP11A	1.79572	0.00463871
LIN52	-0.901405	0.00463871
TPST2	0.935869	0.00468503
BMP2K	1.06061	0.00468503
CCR5	3.28948	0.00474082
KCP	3.59497	0.00477344
CD300LE	2.5992	0.00480352
KIF20A	2.65402	0.00494819
CENPF	3.25573	0.00494819
MMP12	8.01126	0.00494819
COX7A2	-1.31261	0.00494819
REM1	1.41675	0.00494819
NBEAL2	0.817547	0.00494819
MFNG	1.29299	0.00502487
ATP5L	-0.888514	0.00505081
CASS4	2.11136	0.00507544
BMP6	-2.45098	0.00507544
CERK	0.953363	0.00507544
ANKLE1	3.57783	0.00513444
FGF12	-2.83985	0.00517517
NDC80	1.88651	0.00517911
PDE1C	1.90079	0.00517911
MAP4K1	2.10879	0.00517911
IL6R	1.69597	0.00517911
SNAI2	1.95781	0.00517957
LOC103689926	-1.21822	0.00525404
SDHD	-0.769041	0.00527895
NRP2	1.39587	0.00533072
PDZD2	-1.58509	0.00537951
VTN	1.67203	0.00540773
C3	4.45666	0.00541723
GPR171	3.03675	0.00541723
CEBPD	1.16791	0.00541723
RT1-DOA	2.91035	0.00542684
PEAR1	1.20169	0.0054434
NUDCD1	-0.959837	0.00544635
SLC26A10	1.2549	0.00546684
LOC103691844	-3.36324	0.00551796
CPXM2	1.9512	0.00551796
ZEB2	0.979668	0.0055588
IQGAP3	2.91517	0.00559234
LOC100911068	1.44091	0.00559234
MUT	-0.879746	0.00560993
ZC3H12D	2.82724	0.00564944
TEC	1.84178	0.00565048
DIP2C	-0.902785	0.00565738
CENPA	2.75917	0.00577179
TMEM178A	2.5967	0.00579116
RUNX2	2.13953	0.00586248
LOC102546845	-2.77243	0.00592623
CGREF1	-0.991851	0.00592623
APOBR	1.84839	0.00595617
AURKB	2.64178	0.00598242
SIGLEC1	2.32378	0.00598242
LSAMP	-2.01085	0.00598242
RGD1561778	3.004	0.00602802
SLAMF9	3.24555	0.00602802
CKS2	3.0269	0.00602802
ADAMTS14	2.04426	0.00602802
S100A1	-1.33991	0.00602802
INSC	-1.17048	0.00602802
COMP	3.03962	0.00602802
IL10RB	0.907992	0.00602802
JAK2	0.843621	0.00602802
INCENP	1.72329	0.00604182
AGR2	-2.94392	0.00616625
LYC2	3.38323	0.00623025
PDHA1L1	-0.981107	0.00623025
HSD11B2	3.48795	0.00624954
RAPGEF4	-1.41599	0.00624954
CDH5	1.20226	0.00624954
LIMD2	1.01694	0.00628681
HAGH	-0.922933	0.00631607
TGFBR2	1.02096	0.00632173
FCGR2B	4.43514	0.00634596
NPTN	-0.726671	0.00634596
SGCD	-0.962004	0.00636174
TLL1	1.74668	0.00636877
RNF11L1	-0.771184	0.0063942
YPEL3	0.832381	0.0063942
FAM65C	-1.9149	0.00639831
LOC102552639	2.34019	0.00639831
FMNL1	1.13709	0.00639831
IGF2BP2	2.26513	0.00642448
CGNL1	-1.61134	0.00642448
BATF3	2.34286	0.00647993
TPM4	1.08665	0.00647993
SLC4A10	-2.45376	0.00649498
MEX3B	1.5343	0.00652624
DUSP3	-0.705099	0.00652624
CYTIP	2.17696	0.00658751
LOC100363268	-1.74066	0.00658751
PPM1L	-0.780469	0.00659023
ACAP1	2.74837	0.0066154
LOC685020	3.51303	0.0066154
IL1RN	5.70529	0.00662047
ADAMTS4	2.52753	0.00662047
FGD3	2.36865	0.00671077
FAM64A	3.44419	0.00671101
EMCN	1.38169	0.00671101
HSH2D	3.51478	0.00674194
CCNA2	3.93552	0.00679401
TNFSF8	3.70828	0.00690726
CDCA2	2.92777	0.00690726
PIK3CG	1.67624	0.00690726
CREG1	1.24476	0.00691484
CACNA1D	-1.18096	0.00691484
PLAUR	1.95092	0.00696139
SLC6A6	1.53714	0.00712372
ARPC4	0.672711	0.00720191
IL3RA	1.11218	0.00723027
LILRA5	2.26588	0.00723857
PPP1R9B	0.687174	0.00730172
PPP6C	-0.637697	0.00730172
COL4A2	1.36321	0.00735419
GALNT16	-1.50441	0.00736969
OXCT1	-0.655077	0.00736969
ALOX12	1.90306	0.00741795
FXYD5	0.784015	0.00743999
LOC100359937	-0.986072	0.00744431
NOV	-1.05423	0.007462
ALDH1L1	-1.95495	0.00748402
DAB1	-1.32371	0.00748402
SRL	2.86393	0.00748612
PKP1	3.46068	0.00748612
KCNB1	-1.53096	0.00752748
LY86	2.44976	0.00757014
SEMA3D	-1.79802	0.00758495
KIF11	2.72345	0.00758797
SCHIP1	-0.785936	0.00768276
FAM110A	1.15502	0.00768718
PPARGC1B	-1.1307	0.00785336
COL6A3	1.81179	0.0078598
TOR4A	1.39859	0.00786916
CD22	3.02075	0.00789732
IL33	0.833849	0.00790897
CLIC1	0.711794	0.00791473
LY49SI1	3.94707	0.00800131
APCDD1L	-3.71419	0.0080322
INSL3	2.63626	0.0080322
RHOG	0.626984	0.0080322
AGFG2	-1.00025	0.00805644
EXO5	1.22579	0.00807405
WNT11	-1.9042	0.00809981
CRLF2	1.10037	0.00809981
VPS37B	1.037	0.00809981
THBS2	2.06368	0.00809981
LIMS2	-1.19062	0.00809981
GSTM7	-2.93186	0.00811121
ACTN3	5.31266	0.00811415
PNPLA2	-1.75022	0.00811415
CFAP44	3.82764	0.00811415
GUCY1B3	-1.24398	0.00811415
CD276	0.958474	0.00811415
LOC100911572	-2.17047	0.00812237
MCEE	-0.979034	0.00815588
KLRK1	4.33889	0.00816405
KCNK13	1.95083	0.00816405
BUB1B	3.19553	0.00816405
FAM78A	2.05702	0.00816405
TRH	2.36823	0.00816405
FPGT	-1.01714	0.00816405
RAB3IP	-0.727031	0.00816405
PGM5	-1.46669	0.00816405
ACAT1	-0.768077	0.00816405
CKAP2	2.13007	0.00816925
TTYH2	2.46677	0.00822164
KNSTRN	2.34656	0.00829838
LOC102547940	-3.05572	0.00829838
LOC102553329	0.972125	0.00838222
UQCRQ	-0.846281	0.00838222
LOC102551034	4.09973	0.00838985
DOK2	1.90846	0.00838985
FOLR2	1.9889	0.00838985
ADAMTS17	1.49047	0.00838985
NRROS	1.20063	0.00838985
HSPA13	-0.757943	0.00838985
NDUFS8	-0.675476	0.00838985
LOC102550689	-2.64828	0.00840702
LOC100360621	1.91296	0.00845964
PTTG1	2.34741	0.00845964
MNDA	2.26464	0.00845964
ATP5J	-0.634671	0.00852111
CSF3R	3.81532	0.00852801
SPATS2	0.872022	0.00852801
RAI14	1.80478	0.00857296
AKNA	1.3652	0.00859906
LOC103693069	-1.91647	0.0086257
CCS	0.921198	0.0086257
SEMA6A	1.55162	0.0086257
MALL	1.40724	0.00867261
EBF3	1.06394	0.00870096
NIPA1	-0.786253	0.00870096
TF	1.33025	0.00870096
GSN	-1.43607	0.00873047
KLF15	-1.21829	0.00874857
SQRDL	-0.812789	0.00874857
SLC4A4	-1.30177	0.00875432
IER5L	1.53341	0.00883884
SH3BGR	-2.38812	0.00883884
CDC6	2.82209	0.00884265
ADHFE1	-2.27059	0.0088687
NUSAP1	3.01297	0.0088687
LOC102556643	2.20998	0.0088687
SYTL1	2.0789	0.0088687
EZH2	1.54453	0.0088687
SLC28A2	1.17992	0.0088687
TAP1	1.02627	0.0088687
KLF5	1.62751	0.00887528
CDO1	-1.31159	0.00893659
MFSD4	-1.54897	0.00893912
SAMSN1	2.58082	0.00894799
SLC25A23	-2.08408	0.00894799
P2RX1	-1.84571	0.00894799
ARL11	2.03767	0.00902535
IQCB1	-0.930614	0.00910672
TMTC1	-0.705159	0.00910672
DUSP7	0.767663	0.00910672
KIF18B	3.45869	0.00912945
QPRT	3.45876	0.00912945
LOC100911238	-1.56303	0.00912945
PLA2G2D	3.50976	0.00912945
TFPI	1.14488	0.00912945
TMEM117	-1.28042	0.00912945
CDCA3	3.19215	0.00914291
LOC100911516	-1.1216	0.00914291
GUSB	1.23241	0.00914291
TNIP1	0.632619	0.00914291
LOC103692545	-2.97437	0.00915422
CCNG2	0.80778	0.00915422
LOC103694172	-2.0365	0.00918556
RNF13	-0.713535	0.00921311
GDF7	-3.41259	0.00923055
TNFRSF1B	1.56843	0.00923055
ATP5O	-0.782614	0.00923055
SLAMF8	2.38593	0.00930378
MFSD1	0.812138	0.00932654
TNNI2	6.27368	0.00939838
INHBB	2.90824	0.00939838
SLC9A5	2.03504	0.00940732
ETV4	3.53852	0.00940732
APMAP	-0.645377	0.00946031
GSTK1	-1.22238	0.00961606
CAP2	-1.65	0.00971089
AGRN	0.685612	0.00971089
PTCD3	1.17947	0.00971089
LOC100360846	-1.90295	0.00972461
PLCB2	2.43349	0.00972461
TTYH3	1.2437	0.00973674
PTPRE	2.30789	0.00977021
LRRC3B	-2.62491	0.00981449
TRIM72	3.59921	0.00984341
SLC15A2	-1.8917	0.00984341
SELE	2.06299	0.00984341
NDUFB3	-0.894657	0.00984341
RT1-CE5	1.44529	0.00984341
CEMIP	3.05415	0.0099307
TCEB1	-0.807676	0.0099307
CCDC85C	-0.952162	0.0099307
ERF	0.981433	0.0099307
LOC100912312	2.56358	0.00993188
RGD1560961	-1.84802	0.00993736
DPP4	1.9321	0.00994564
LOC102550245	-1.89041	0.0100048
MRPS14	-0.776307	0.0100412
LOC103691468	3.54485	0.010067
AIF1L	1.40078	0.010067
SLC12A7	0.642136	0.010067
NES	1.84886	0.0100719
LOC102554575	2.44938	0.010137
UBALD2	0.668026	0.0101596
ACADM	-0.872088	0.0102053
GPR183	1.80177	0.0102469
GPR176	1.56195	0.0102469
RGD1305938	-0.793462	0.0102469
ALDH3A1	-2.25489	0.010262
MPC1	-0.881283	0.010262
ATE1	-1.37051	0.0102622
ITGA2	0.914746	0.0102622
HOXD9	2.49794	0.0102696
FAM26F	2.4039	0.0102696
LMNB1	2.03621	0.0102696
MRPL47	-1.21963	0.0102696
PRAGMIN	1.68808	0.0102696
PHLDA1	1.72418	0.0102696
GSTM2	-1.42352	0.0102696
SIGLEC10	3.20373	0.0103279
PTK7	1.70723	0.0103894
RIMKLB	-1.30631	0.0105505
TRPC1	-0.872979	0.0105505
PDGFA	1.13581	0.0105505
IGSF6	2.66941	0.0105553
ACAN	6.09441	0.0106467
GLS2	-1.24571	0.0106467
CYBA	1.78163	0.0106467
SOX4	1.39854	0.0106467
TRPM2	3.41915	0.0106979
UPP1	1.21451	0.0106979
LOC102549789	1.30929	0.0107256
SLC22A3	-2.98762	0.0107256
ESRRG	-2.2234	0.0107256
EDNRB	2.01438	0.0107256
MS4A6A	2.05599	0.0107411
C1QTNF3	3.74619	0.0107411
HMCN1	1.53075	0.0107411
PREX1	0.803935	0.0107411
STEAP4	1.53068	0.0108288
HIBADH	-0.736302	0.0109459
SLPI	4.10613	0.0109811
GSTM1	-0.825439	0.0110123
DTX4	1.34494	0.0110197
MYCL	2.67177	0.0110963
IRF1	0.631675	0.0112884
IGFBP4	1.29505	0.0113844
NTN1	-1.83417	0.0113844
IL12A	-2.20889	0.0114087
FLT1	1.22759	0.0114087
TSHR	-1.93549	0.0114126
SLA	2.80077	0.0114126
NKAIN4	-2.84762	0.0114126
ST14	1.59841	0.0114126
EIF4B	0.938518	0.0114126
PVRL2	0.88176	0.0114126
NDUFB8	-0.630588	0.0114126
SLC37A2	2.20488	0.0114504
MYBPH	4.24133	0.0115641
PLB1	-3.31287	0.0116383
PAPLN	1.0909	0.0116717
COL8A2	2.06273	0.011696
GJA4	1.06501	0.0117053
SPPL2B	0.854738	0.0117113
NCAPG	2.75679	0.0117199
IRF4	1.29434	0.0117199
PLK1	2.29732	0.0117199
MEOX1	2.63032	0.0117199
IFI30	1.32551	0.0117199
ANKH	0.627557	0.0117199
ADAMTS12	1.88742	0.0117325
RALB	0.763878	0.0117325
FUT4	1.2278	0.0117508
LOC680056	-1.78032	0.0117733
VIM	0.993914	0.0118776
ZNHIT3	-0.973208	0.0119257
LOC102546798	-2.12651	0.0119529
GRN	0.982035	0.0119803
LOC100359539	2.25015	0.0119828
ADAMTS16	2.63094	0.0119828
LOC103690507	-2.59388	0.0120728
LOC103691159	-1.76345	0.0120886
ND6	1.99521	0.0120924
MAP3K11	0.638461	0.0121254
LAMA3	0.955109	0.0121556
LOC689499	-1.91111	0.0121556
MAZ	0.727746	0.0121556
NDUFA2	-0.656308	0.0122158
TMEM88	1.38222	0.0122374
SULT1D1	-2.65099	0.012242
NKD2	2.03267	0.012242
UBE2D2	-0.536268	0.012242
LOC102547513	-2.83315	0.0122851
APH1A	0.763273	0.0123886
MTUS2	-1.54293	0.0125413
COL6A4	2.66863	0.0125695
NCF2	2.33418	0.0126941
MIF	-1.91584	0.0126941
LOC102556224	-1.12392	0.0126941
FARP1	1.15172	0.0127233
POLE3	-0.737322	0.012737
KCNQ4	-2.0732	0.0127576
LOC100910973	1.33427	0.0127576
PLEKHO1	0.631468	0.0127576
FURIN	0.632797	0.0127969
SH2B3	1.01698	0.0128517
ARPC1B	1.17926	0.0128639
PRODH	-1.9891	0.0129692
ARMC1	-0.711533	0.0129985
SORL1	-1.41003	0.0129985
SEC61G	-1.28264	0.0130252
DNAH10	-2.22866	0.013068
TNFSF13	1.31458	0.0130909
MRC1	1.1676	0.0131339
ARPP19	-0.591603	0.0131339
CSDE1	-0.759107	0.0131471
APOE	3.07725	0.0131523
HADH	-0.73698	0.0131523
MYO10	0.90968	0.0131523
LOC100910386	2.64381	0.0131872
THYN1	-1.07521	0.0131872
ACOT13	-1.81249	0.0131965
CMTM7	1.07923	0.0132238
FLI1	1.15706	0.0132238
EHD1	-0.62197	0.0132238
NDUFA11	-0.862233	0.0132238
OGDH	-0.612408	0.0132238
TYK2	0.897723	0.0132238
P2RY12	1.17889	0.0132262
TMEM106A	1.22983	0.0132262
WFS1	-0.718874	0.0132262
MRPS18C	-0.834539	0.0132459
DAB2	1.28299	0.0132914
DSTNL1	-1.47891	0.0133542
MYL1	3.34791	0.0133646
CDC42SE1	0.703742	0.0133657
CNR2	3.20274	0.0133669
LOC679598	-2.34102	0.0133669
DNMT1	0.661543	0.0133669
TRNQ	-1.90369	0.0133683
LOC102554685	-1.28992	0.0133683
INSIG2	-0.622644	0.0133683
EHMT2	0.764744	0.0133683
PDE1B	-1.2583	0.0133905
ME3	-1.47085	0.0134221
LOC100363133	-1.12043	0.0134221
HECW2	-0.653435	0.0134267
XDH	1.04673	0.0134276
TIMM21	-0.773312	0.0136712
KLHL23	-0.630351	0.0136712
EPSTI1	1.96284	0.013714
LOC102555439	1.0405	0.0137345
ACSS1	-0.608398	0.0137645
SUOX	-0.869909	0.0137872
LOC103689961	-1.17692	0.0137942
TMEM198B	0.993147	0.0138115
CYP26B1	-2.45527	0.0138115
ATP8	-1.23015	0.0138185
PRDX1	-0.656024	0.0138345
HSC70-PS2	-1.38339	0.0139694
NCLN	0.832697	0.0139806
SLC25A35	-1.84573	0.0140017
IL17D	-0.883481	0.0140017
PLEC	0.77792	0.0140017
NR2F2	1.23113	0.0140017
CORO1A	2.98926	0.0140228
ACKR4	-1.77703	0.0140228
SOBP	-0.924259	0.0140228
CENPE	1.76407	0.0140788
ORAI2	1.43732	0.0140788
TET3	0.804712	0.0140788
DLL4	1.64868	0.0141051
DDX11	1.35773	0.0141056
SPRED1	0.694996	0.0141056
TNS1	-0.948789	0.0141157
MAP3K7CL	-1.17202	0.0141451
EMILIN3	2.39851	0.014166
PLIN2	0.738065	0.0141847
ANKRD29	-1.08307	0.0142143
CILP2	5.10237	0.01425
ANKRD28	0.668175	0.01425
BPHL	-1.0338	0.0143134
LOC100361025	-0.869939	0.0144105
RGD1561282	-3.95589	0.014473
ITPRIPL1	1.21181	0.014539
BVES	-1.55905	0.0145561
IFNAR2	0.734379	0.0145727
BNIP3-PS1	-1.89149	0.0145995
CSDC2	-1.71108	0.0145995
TNNT3	2.40144	0.0145995
IL1R1	1.04984	0.0145995
PLIN4	-1.24751	0.0146227
LPCAT4	-0.8711	0.0146699
LOC102555814	3.19519	0.0147301
WFIKKN2	-1.89634	0.0148467
TMEM110	-0.744437	0.0148576
ETS2	0.929837	0.0149099
NDUFAF3	-0.654325	0.0149344
COX6B1	-1.12544	0.0150062
PRRT4	-2.56982	0.015104
LHX6	1.99854	0.0151811
AQP1	0.793134	0.0152505
TAPBP	0.597385	0.015252
RAMP3	2.84021	0.0152857
NOP10	-0.652389	0.0153598
PABPC4	0.828925	0.0153598
LOC499229	2.60362	0.0153703
LOC680491	-2.00271	0.0153703
LOC100910729	-1.97521	0.0154069
ANP32B	0.815629	0.0154069
FADS2	-1.08377	0.015433
HUNK	-1.60754	0.0154407
BZRAP1	-1.23353	0.0154407
TTC7B	-0.898217	0.0154896
CMAH	-2.34036	0.0155247
ADAMTS18	2.4118	0.0155386
PLA2G15	0.613291	0.0155386
BCAR1	0.554998	0.0155386
LOC102549052	-0.843628	0.0155488
TNFAIP8L3	1.85542	0.0156275
PKHD1L1	-1.94203	0.0157506
DGKZ	0.983082	0.0157613
ERP29	0.694383	0.0157613
TAOK3	0.58375	0.0157929
IGSF7	2.60164	0.0159277
PPARA	-1.97367	0.0159277
COL5A3	1.92959	0.0159372
RT1-DOB	2.84711	0.0159819
CD33	2.39494	0.0159819
DNAJC30	-0.729936	0.0159819
RGD1559482	3.16332	0.0159862
KIF23	2.22888	0.0160028
AOAH	3.09077	0.0160257
PKIA	-1.0222	0.0160257
NGF	1.70436	0.0160634
MEFV	2.44193	0.0160634
CDC20	1.41558	0.0160634
LIPA	1.43701	0.0160634
GLB1	0.676142	0.0160634
CLEC5A	2.72526	0.0160866
STARD3	0.66285	0.0161014
SDHC	-0.673546	0.0161014
ODF3L1	-1.55446	0.016122
NRP1	0.806193	0.016122
LETMD1	-0.611755	0.016122
TNNC2	5.01627	0.0161735
OLR1	4.24584	0.016203
LOC103690379	-2.67072	0.0162598
LOC103693389	1.51148	0.0162598
MASTL	2.19827	0.0162683
SMOX	1.228	0.0162683
NEB	2.14246	0.0162683
TLE3	0.675967	0.0162683
ARHGDIB	1.2307	0.0162683
EZR	0.82542	0.0162802
CHD7	1.9587	0.0162811
TNNT1	2.43773	0.0162927
FLT4	1.27632	0.0163258
RT1-T24-3	1.26076	0.0163258
DSTN	-1.05982	0.0163258
SELL	2.69311	0.0163459
TRIM25	0.805437	0.0163658
FILIP1	-0.716763	0.0163658
TRAFD1	0.637528	0.0163658
WDR35L	-0.614924	0.0163981
ARHGEF7	0.588531	0.0164059
NT5DC3	-0.814936	0.0164061
SLC44A3	-2.85832	0.0164823
DISC1	0.908205	0.0164823
ARSK	-0.914704	0.0164823
CYP2D1	2.10809	0.0165381
RGS18	2.38617	0.0165528
ZNRF3	-1.18912	0.0165828
NID1	1.08442	0.0165828
SHOX2	2.41577	0.0166294
COL9A1	-2.69624	0.0167137
SEMA3E	3.88648	0.0168243
MED12L	-2.58569	0.0168243
RGD1562987	-0.676088	0.0168243
CPEB4	-0.622424	0.0168243
PTGIR	2.03411	0.0168442
SGOL2	2.92101	0.0168477
ATP5J2	-0.712603	0.0168477
EXPH5	-3.0613	0.0169508
LOC102550137	3.47266	0.0169706
PPP2R3B	0.647903	0.0169706
CREBL2	-0.896169	0.0169746
KIF20B	2.245	0.0170161
MROH2A	2.3146	0.0170161
CES1D	-2.78459	0.0170161
DUOX1	1.73598	0.0170626
DOCK8	0.936544	0.0170626
FGFR4	1.6905	0.0171606
LOC100912658	2.63388	0.0171606
PARPBP	2.6481	0.0171606
GPR160	1.97483	0.0171606
ARHGEF37	-1.78716	0.0171606
NFKBIZ	1.97535	0.0171606
KLHL26	-0.724276	0.0171606
ITPR3	1.79743	0.0171606
WDR81	0.825591	0.0171606
IFNGR1	0.772768	0.0171631
LOC103691958	-1.74045	0.0171775
NIPAL2	-0.964064	0.0171775
NDUFA7	-0.710737	0.0171775
LOC100361083	-0.605695	0.0171775
RACGAP1	1.7164	0.0172021
NUAK2	1.56343	0.0172109
FAM105A	2.43494	0.0172178
GCAT	-1.57631	0.0172578
GATC	-0.743103	0.0172923
STK4	0.596336	0.0172939
LOC103691871	1.5758	0.0174093
RNF217	-0.653587	0.0174181
PROSER2	-1.37107	0.0174438
NDUFA3	-0.845907	0.0175014
RILPL2	0.862637	0.0176274
PLA2R1	1.5373	0.0176311
RYR3	-2.15228	0.0176334
ADK	-0.826448	0.0176358
LOC314492	4.17558	0.0176452
LOC103692220	-1.42626	0.0176452
TMEM202	1.79748	0.0176467
TMEM70	-0.943374	0.0176467
PRKAA2	-1.06669	0.0176467
NDUFA4	-0.849314	0.0176467
RELT	2.00706	0.0177835
TEAD2	1.32625	0.0177835
RASD2	-1.57627	0.0177835
RGD1561328	-1.08961	0.0177835
TMED4	-0.633323	0.0177835
MVP	0.525476	0.0178254
FCNA	1.73613	0.0179204
MZF1	0.915649	0.018042
SLC44A1	0.820722	0.018042
TCF3	0.903167	0.018042
MTG1	-0.670005	0.0180675
NDUFA4L2	-1.46741	0.0181401
PI16	-1.36165	0.0181401
EPB4.1L5	-1.33662	0.0181547
MLF1	3.23809	0.0181557
THBS1	2.47591	0.0183483
NDUFS4	-0.688012	0.018405
JAZF1	-1.00941	0.018477
SOX9	3.23994	0.018486
PPP1R12B	-1.20153	0.0185154
LOC102552888	-2.75792	0.018586
MMP14	1.63638	0.018586
SUSD3	1.70319	0.0185954
ATP2A1	3.35927	0.0185965
CHD4	0.617302	0.0185965
PYGB	-1.05519	0.0185965
ATP5C1	-0.711854	0.018612
LOC680329	3.51643	0.0186598
RGD1562276	-0.827359	0.0186598
PLAGL1	1.89783	0.0187238
IFNGR2	0.965347	0.0187378
IGF2	1.23154	0.0188233
COL5A2	1.37853	0.0188326
KRT80	-2.32468	0.0189023
APOLD1	1.03996	0.0189023
PAICS	-0.649411	0.0189023
MIPEP	-0.701556	0.0189023
ACADL	-0.940716	0.0189023
MTSS1	0.567482	0.0189023
LOC102550999	1.89053	0.0190068
PITPNM3	-0.822308	0.0190068
PCGF5	-0.833046	0.0190371
LCP2	1.57914	0.0190461
LOC102555223	2.8099	0.0191745
RGD1565472	-2.29999	0.0191745
RAB11FIP5	0.475332	0.0191745
LOC100360977	-0.975592	0.0191745
ANKRD23	3.4912	0.0193373
NS5ATP9	1.75479	0.0193613
P4HA3	2.31231	0.0193613
ATP2B4	-0.979971	0.0193613
MAP2K7	0.510567	0.0193613
BAIAP2	0.938941	0.0193942
TCIRG1	1.23736	0.0193942
LOC103693540	-2.59179	0.0194204
MSRA	-1.63843	0.0194204
PPARGC1A	-1.39098	0.0194204
PRKAR2B	-1.00114	0.0194204
WDR77	-1.14793	0.0194395
MEGF6	3.13903	0.0194395
ERGIC1	-0.637792	0.0194395
LOC102556159	-3.37089	0.019463
SHANK3	0.773152	0.0195044
GPR81	-1.41072	0.0195557
VASH1	1.17078	0.0195557
CNPPD1	0.5753	0.0195557
UGDH	0.568	0.0195889
MIS18BP1	2.27712	0.0197315
COL4A4	-0.943697	0.0197315
TBX21	3.24079	0.0197472
PRAMEF8	-1.20796	0.0198058
VMA21	-1.56919	0.0198072
GUCY1A2	-1.08384	0.0198072
HYAL3	-0.837215	0.0198965
AP5Z1	0.730431	0.0198965
LOC100362344	-1.80647	0.0199796
GAL3ST3	-2.83572	0.0199796
MYO7A	1.71767	0.0199796
TMEM86A	1.2035	0.0200172
OSMR	1.24266	0.0200172
NAIP6	2.59297	0.0200305
ZFP655	-0.796053	0.0200407
MCM6	1.15716	0.0200455
LOC100362965	-2.63174	0.0200577
CHAC2	-0.903213	0.0200577
AKR1C12	-1.38489	0.0201846
ALOX5AP	1.19176	0.0201846
RCC2	0.851386	0.0201846
KCND3	-2.27521	0.0201926
ADRA1A	-2.27524	0.0201993
TMEM8A	0.772506	0.0202335
SDF2L1	1.52835	0.0202374
CST3	0.655258	0.0202592
LTN1	-0.506789	0.0202799
PPP1R12C	-0.889642	0.0202927
NIFK	-0.643098	0.0202961
ACP1	-0.913321	0.0202973
AMD1	-0.672596	0.0203181
LOC100912167	0.865901	0.0203857
IL18R1	2.40855	0.020457
ADRA1B	-2.51482	0.0204683
PSMB2	-0.517869	0.0204683
PARP14	0.866456	0.0204683
E2F7	2.35078	0.0205208
TNFSF18	2.1715	0.0205208
FAP	1.71834	0.0205208
PRR5L	2.00135	0.020625
IFFO1	0.582138	0.020625
LOC103692716	-1.70812	0.0206566
SNX24	0.645179	0.0206748
KCTD14	-1.19682	0.0207033
LOC102554668	-2.07645	0.0207453
NNMT	-0.642216	0.0207453
SH3PXD2A	0.8478	0.0210685
SPP1	1.83049	0.0210685
CASP8	1.26337	0.0211666
NDUFA6	-0.645276	0.0211666
GCA	-1.34372	0.0211683
LOC103694863	-2.01353	0.0212926
ACN9	-1.76017	0.0213178
ATRNL1	-0.715472	0.0213368
TGIF1	1.41152	0.0213686
GPR75	-1.4663	0.0213691
UNC13D	0.955625	0.0213691
LOC103693430	-1.6733	0.0213699
ACTG2	-1.40474	0.0213908
ACTR10	-0.601004	0.0214529
CD14	1.48059	0.021502
EVA1C	-1.1612	0.0215258
LOC688523	-2.5327	0.0215581
RGD1566386	-0.916774	0.0215581
ALDH16A1	0.791396	0.0215581
LOC100912557	-1.37125	0.021576
ADH7	-2.17428	0.021576
MMACHC	-1.31236	0.021576
IRX3	2.48777	0.0215961
TM4SF19	3.18704	0.0215961
CHAF1B	1.60118	0.0215961
LOC690836	-1.6833	0.0215961
ENGASE	0.770436	0.0215961
RNF145	0.626577	0.0215961
CBFB	0.728093	0.0216542
GIPC2	-1.59555	0.0216575
CNN1	-1.22252	0.0217518
PLEKHG1	0.618897	0.0217518
COX8A	-0.965548	0.0217518
SWAP70	0.622163	0.021939
KCNRG	-1.61677	0.0219901
LGI2	-2.32154	0.0219901
UBTD1	0.731689	0.0219901
SLC9A1	0.469665	0.0220402
SBSPON	-2.17191	0.0220708
SLC25A19	-0.976002	0.02209
MARCKSL1	1.89194	0.0222124
BICD2	-0.515082	0.0222124
LPXN	1.22123	0.0222533
FAM193B	0.82514	0.0223006
TMEM176B	1.6408	0.0223275
SORT1	-0.830994	0.0223288
SPCS1	-0.594012	0.0223658
LOC100361008	-1.08915	0.0223782
MTHFD1	-0.522482	0.0223782
APBB2	0.604846	0.0223782
ITIH3	-2.26024	0.0224529
PLS1	-1.10133	0.0224529
ANKRD9	-1.13398	0.0224529
RPL6	0.680876	0.0224529
MAN2B1	1.06651	0.0224529
CTSK	1.68136	0.0224529
FHOD1	1.19429	0.0224529
UBASH3A	-1.68979	0.0225662
TRAF4	0.913893	0.0225985
ZBTB17	0.614962	0.0225985
ARMC8	-0.519606	0.0225985
LOC102551518	0.60256	0.0226287
IL1B	3.86588	0.022656
LOC102556194	-2.14208	0.0227053
TMEM119	1.66077	0.022724
MRPS16	-0.685541	0.0227448
UPK3BL	1.8048	0.0228039
LOC102551073	-1.43722	0.0228086
RGD1305592	0.669379	0.0228421
HPX	1.52771	0.0228931
CDS2	-0.914153	0.0229589
SNED1	1.10997	0.0230265
DPEP2	1.87693	0.0230684
RTN4R	-1.69402	0.0230684
GPM6A	-1.5998	0.0230824
DLX2	-1.53949	0.0231183
COL19A1	-2.77762	0.0231183
BHLHE41	1.2013	0.0231183
SLCO2A1	1.32302	0.0231183
CAMKK1	-0.489549	0.0231183
LIMCH1	-0.947828	0.0231183
PLA2G16	-0.810419	0.0231183
AGL	-0.572488	0.0231183
TLR1	2.31417	0.0231267
SUSD2	-1.53386	0.0231267
DNAJB14	-0.70872	0.0231348
NDUFA5	-0.652552	0.0231575
DENND4A	-0.601403	0.0231575
DOK5	1.42121	0.0231605
LOC619574	0.564256	0.0232286
FAM19A3	2.50664	0.0232704
SDHAF2	-0.478569	0.0233046
NECAP2	0.870863	0.0233799
TCN2	0.668803	0.0233841
CMTR2	-0.852486	0.0234368
LOC102547219	-0.732076	0.0237188
LOC100362333	-1.46268	0.0239537
TEAD4	1.25805	0.0240078
LOC102554860	-1.7329	0.0240389
LOC102551783	-2.05291	0.0240389
PLA2G2A	-2.89275	0.0240389
KCNJ2	1.35839	0.0240389
SLC25A16	-0.562978	0.0240389
F3	-1.70438	0.0240389
SDPR	-1.22313	0.0240389
CORIN	-1.47033	0.0240389
KLHL2	0.639026	0.0240389
IL1RL1	2.38676	0.024049
NLRC5	1.16889	0.0240974
MAB21L2	-1.08587	0.0241654
LOC689955	-1.05266	0.0241654
RRM2	2.11879	0.0241843
TBC1D10C	1.8252	0.0242404
HIGD1A	-0.785556	0.024269
SERINC2	2.63512	0.0242982
NDUFC1	-0.831417	0.0242982
TOMM7	-1.02915	0.0242982
GDA	-0.801448	0.0242982
LOC102554122	-1.39371	0.0243002
HOMER3	1.23627	0.0243002
ZIM1	3.68701	0.0243994
SLC39A4	-2.21804	0.0244229
SIPA1L1	0.49344	0.0244229
LOC102550189	0.707014	0.0245692
ZFP46	0.773825	0.0246129
SNX5	0.503534	0.0246375
CACNB4	-1.6004	0.0246431
ANTXR2	0.628776	0.0246431
ADAM19	1.71025	0.0246829
MAMDC2	-1.616	0.0247384
TMEM176A	1.38483	0.0247411
PTPN18	1.40338	0.0247705
MIR6328	-2.20411	0.024776
FBXO40	-2.17214	0.024776
RASSF5	1.69086	0.024776
ZFP2	-1.16931	0.0247943
ERCC8	-0.665347	0.0247943
C4B	1.66951	0.0247996
RGD1559575	1.51811	0.0248942
TCAIM	-0.789843	0.0248942
OPA3	-0.70054	0.024924
TRIM9	-2.64832	0.0250495
EPM2A	-1.68473	0.025119
PCDHGA2	-1.21382	0.0252005
LOC102554045	-2.16291	0.0252046
CXCL9	2.2377	0.0253018
LOC499235	-1.09609	0.0253052
MED6	-0.868181	0.0253052
LOC102549355	-3.23104	0.0253568
ECT2	2.15332	0.0253964
NDUFB9	-0.553708	0.0253964
LOC102551338	2.94865	0.0254045
ATP5G3	-0.537324	0.0254183
MATK	2.49857	0.0254971
PSMB6	-0.933953	0.0255275
AGO3	-0.624848	0.0255275
SCCPDH	-1.50373	0.0256808
MYBPC1	4.92816	0.0257057
ROR2	1.0013	0.0257066
PIK3CD	1.91816	0.0257674
AMHR2	-1.80707	0.0258121
LOC102549795	2.67978	0.0258482
WNT16	2.91706	0.025872
TIFA	1.09545	0.025872
GRK5	-0.758625	0.025872
POLR2C	-0.584195	0.0258762
GALNT10	1.0331	0.0258913
SH3TC1	1.24684	0.0259374
FAM110D	1.25985	0.0260037
HSC70-PS1	-1.51597	0.0260519
NCAPD2	1.0146	0.026065
SKP1	-0.578507	0.026065
ELN	1.13265	0.0261032
FAM185A	-0.691126	0.0261032
KCNK3	-1.9858	0.0261646
NAP1L1	0.496879	0.026188
CCL5	2.84497	0.0262033
PIK3R6	1.21635	0.0262033
ELOVL7	-2.71768	0.0262648
POPDC3	-2.28434	0.0263725
RHPN1	2.83156	0.0263725
GSTZ1	-0.555165	0.0263725
PROSC	-0.617608	0.0263725
SEMA4C	0.920874	0.0263725
MET	1.35726	0.0263747
AMICA1	2.79877	0.026428
TTC27	-0.843387	0.0264882
CDH6	-1.07023	0.0265087
PLEKHG4	4.17615	0.0265644
RGS19	0.741907	0.0265994
ZSCAN29	-0.730581	0.0266099
CCL2	1.62669	0.0267702
ADAM8	1.28601	0.0267702
HINT3	-0.798186	0.0267702
CUEDC2	1.047	0.0267702
PRKCSH	0.47334	0.0267702
HNRNPC	-0.669103	0.0268569
BTBD11	-1.47214	0.0268569
IDH3B	-0.740423	0.026862
LOC102551815	-1.98376	0.0268807
TMEM177	-1.01148	0.0268807
NDUFB5	-0.749941	0.0268807
BMP4	-1.51682	0.0268807
LOC100910577	-1.09914	0.0270322
SCNN1G	1.92351	0.0270676
GAS2L3	2.32579	0.0270715
CHRM3	-1.6955	0.0272235
LOC102553934	-3.18895	0.0272304
CD38	1.59416	0.0272304
DCUN1D3	-0.691023	0.0272323
CTSA	0.722304	0.0274164
RGD1305645	-1.32618	0.0274416
RASSF4	2.85094	0.0274794
OMD	-2.40333	0.0274869
LOC100909803	2.02822	0.0274869
MUTYH	1.01243	0.0274869
RAB32	1.19796	0.0274869
FN3KRP	-0.582167	0.0274965
LOC103691212	1.35903	0.0275007
LIMA1	1.10579	0.0275865
TMEM167B	-0.646192	0.0275883
DNM2	0.449158	0.0276158
DCTD	1.57244	0.0276382
ATP11A	0.621813	0.0277581
SYNDIG1	-1.75531	0.027775
VGLL4	0.866196	0.0277957
CLEC9A	2.24927	0.0278694
LILRB3L	2.38824	0.0278694
LOC102553541	-1.56235	0.0278694
SLC2A4	-1.57369	0.0278694
MRPL20	-0.433547	0.0278694
LBP	1.91014	0.0278694
L7RN6	-0.602637	0.0278721
FAM212A	1.40814	0.0278928
SNX8	0.642283	0.0278928
PTPRCAP	1.97253	0.0280262
TOX2	-2.04458	0.0280375
NHP2L1	-0.798658	0.0280375
PDP2	-0.932706	0.0280375
EPN1	0.465647	0.0280375
BEND6	-0.635988	0.0280406
ARPC5	0.635997	0.0280498
TIMD4	-1.63467	0.0280498
MED29	-0.605029	0.0281232
LFNG	0.937165	0.0281232
GAS7	1.50833	0.0281396
ATF5	-0.974613	0.0281845
SLC24A6	0.857303	0.0281845
YOD1	-0.87651	0.0281862
CSGALNACT1	0.745588	0.0281862
SYNGAP1	0.689885	0.0282851
PHLDB1	0.775303	0.0283094
LOC102547920	2.32722	0.0283149
LOC103692541	-2.05603	0.0283871
COX6C	-0.570919	0.0283871
LOC683463	2.36753	0.0283988
LPCAT1	0.658836	0.028414
SEMA4A	0.927561	0.0284716
ARHGEF40	0.901907	0.0284793
CYTH1	0.896582	0.028503
CXCL14	2.38437	0.028582
LACTB	0.721003	0.028582
RGD1566239	-0.605485	0.028582
PTGES2	-0.642902	0.028582
SNRPD2	0.617339	0.028582
CLEC4A	2.72002	0.0286511
COX7A2L2	-1.39508	0.0286511
EGFLAM	2.06238	0.0286511
NQO1	-0.809547	0.0286511
FBXW7	-0.820399	0.0286511
AP1G1	-0.504457	0.0287272
LOC100911956	-1.39265	0.0287392
TIPRL	-0.49219	0.0287392
FMO3	-1.36445	0.0287883
H2AFZ	0.585701	0.0288265
LOC102555987	-2.58272	0.028856
SLC38A4	2.37453	0.028856
ADCY5	-1.02852	0.028856
SF3B6	-0.814749	0.0288691
MOV10	0.977745	0.0288691
PEX19	-0.61928	0.0288691
VPS35	-0.541466	0.0289646
ADA	1.5446	0.0290465
GRIP2	-1.10383	0.02908
PPP1R3D	-0.633392	0.0290946
LOC102552946	-2.1372	0.0290946
NDUFB10	-0.550349	0.0291314
CDIP1	-0.851132	0.0291717
LAX1	2.07244	0.0293398
RGD1304595	0.612057	0.0293491
TCP1	-0.555418	0.029453
IFI47	0.94433	0.0294859
ADAMTSL1	1.65697	0.0295048
RGD1559979	-0.623667	0.0295281
SGPL1	0.716914	0.0295291
TTC39B	-0.78177	0.0295319
LOC102547703	1.06937	0.0295772
SPAG5	1.92301	0.0296413
PCCB	-0.522388	0.0296413
CXXC4	-1.82539	0.0296865
RGD1310769	-0.808812	0.0296865
USMG5	-0.727446	0.0296865
WDR83OS	-0.551243	0.0296865
LOC102555902	-0.909246	0.0297189
DENND5B	-0.624381	0.0297529
IGJ	3.90971	0.0298437
LOC100360205	1.32319	0.0298516
GBF1	-0.423424	0.0298516
PXK	0.555217	0.0298516
RPL32-PS1	-1.58637	0.0300269
SYNPO2	-1.46217	0.0300269
DDX54	0.518441	0.0300269
ARHGEF39	1.92236	0.0300327
RGD1561849	-2.35506	0.0300327
ATP2A3	-1.02147	0.0300351
CCL7	1.66012	0.0300451
AFAP1L2	1.01122	0.0301413
LOXL2	1.06351	0.0301442
HAVCR2	2.13903	0.0302639
RBP4	-1.69167	0.0303076
LRRC8E	1.96002	0.0303514
PLCB4	-1.27283	0.0303514
SPATA6L	-1.21381	0.0303683
LSP1	1.30251	0.0303683
IVD	-0.625725	0.0303683
LOC691309	-1.15872	0.0304903
PDP1	-0.529276	0.0304903
OAS2	1.677	0.0305242
TMEM141	-0.926637	0.0305242
MSRB1	-0.662275	0.0305827
RCC1	0.629609	0.0305967
ENPP2	-1.37462	0.0305967
IHH	-1.73774	0.0307325
LOC100359574	-0.963523	0.0307325
RMDN1	-0.86156	0.0307325
NOX4	1.17835	0.0307325
SLCO2B1	0.841414	0.0307325
GRPEL1	-0.521163	0.0307325
FARS2	-0.836739	0.0307835
ATP5H	-0.440133	0.0308151
MCM2	0.913278	0.0308828
STXBP2	1.11939	0.0308879
RGD1565309	-1.64732	0.0309284
CYP4F1	-2.50411	0.030991
LOC100363155	-1.05968	0.030991
LRFN4	0.556725	0.031002
NREP	0.841358	0.0310102
LRRC71	1.01294	0.0310337
NDUFA10L1	-1.22785	0.0310378
HTRA2	0.487829	0.0310378
INTS9	-1.07367	0.0311094
ST6GALNAC2	1.15043	0.0311232
MB	5.23349	0.0311987
COX4I2	-1.56916	0.0311987
POLD2	-0.717193	0.0311987
FTL1	0.57029	0.0311987
SH3BP5	0.593995	0.0311987
PCDHB2	-1.39215	0.031322
ZFP365	-1.32814	0.0313735
CTNNA3	-1.52313	0.031493
BRD4	0.421627	0.0315017
SNTG2	-1.35598	0.031511
POU3F1	3.24304	0.0315484
LARP6	-1.28403	0.0316126
APIP	-0.912616	0.0316126
CSRP1	-0.859522	0.0316126
FMC1	-1.21946	0.0316147
RRH	-1.66328	0.0316453
TFAP2E	-1.73882	0.0316453
SPHK1	1.79468	0.0316453
RRN3	-0.756186	0.0316453
RAB13	0.926258	0.0316453
DDIAS	2.15806	0.0316718
INPPL1	0.688031	0.0316913
NEURL1B	0.960172	0.0317418
PHYH	-0.882299	0.0317418
ACTC1	-2.73054	0.0317837
TMEM97	-0.701926	0.0317837
EPHB1	2.00954	0.0317922
SNRPE	-0.838838	0.0317922
HHIP	-1.84619	0.0317922
LEPR	-1.34067	0.0317922
LOC102556012	-1.69032	0.0318003
NUDT4	0.633615	0.0318003
FAM129A	-0.950823	0.0318221
HMGCS2	-2.01397	0.0319435
BIRC5	1.86115	0.0319599
LOC691485	-2.23729	0.0319599
LOC301124	-0.503794	0.0319599
KCNMB1	-1.29311	0.0320771
MDH1	-1.02131	0.0320771
ARNTL	-0.625553	0.0320771
SPSB4	-1.21377	0.0320849
PIGH	-0.598375	0.0320849
HSPB6	-1.26272	0.0320849
FAM96A	0.684891	0.0322581
BAZ1A	1.08374	0.0323247
FOXO3	-0.456283	0.0323396
ITGA6	1.74672	0.0324197
DAPP1	1.39779	0.0324617
CDCA8	1.37139	0.0324767
NOS1	-2.20924	0.0324767
PLBD1	1.42565	0.0324767
ALDH4A1	-0.967214	0.0324767
MAF	1.19955	0.0324767
HIF1A	0.624336	0.0324767
ARNTL2	1.75133	0.0324921
LRAT	1.34856	0.0324987
PCCA	-0.815547	0.0325042
TFEC	1.95806	0.0325142
TULP4	-0.485307	0.0325142
CTHRC1	1.38245	0.0325142
LOC102549239	-2.36729	0.03262
LOC103693390	2.17148	0.03262
BBC3	0.779581	0.03262
GADD45A	1.10041	0.03262
FYN	0.536074	0.03262
C1QTNF1	0.627816	0.03262
PIGY	-0.577487	0.0327376
GPLD1	-1.27101	0.0330548
TMEM126A	-0.779392	0.0330701
NPW	-1.41688	0.033077
MRPL35	-0.607363	0.033077
GNPDA1	0.704721	0.033077
MBTD1	0.641339	0.033077
CCDC127	-0.526972	0.033077
GRK6	0.441482	0.033077
ABCB10	-0.529836	0.0331077
LOC100911356	-2.05632	0.0331762
DDX41	0.798878	0.0331762
CKAP2L	2.26546	0.0331978
MIEF2	0.579978	0.0332467
LIMD1	0.878877	0.0333789
LOC100362611	-1.71114	0.0334188
RPL8	-1.63263	0.0334188
PDSS1	-0.928588	0.0334188
GMPR2	-0.573079	0.0334188
NOTCH1	0.60437	0.0336459
NDUFB7	-0.454338	0.0336884
RAB40B	-0.901449	0.0337671
ALDH3B1	0.945431	0.0338281
RPP30	-0.605566	0.0339594
LRRC48	-1.08277	0.033979
GAMT	0.757059	0.033979
RGD1310335	2.04455	0.0340428
FOXM1	0.863496	0.0340745
RASAL1	1.3528	0.0340824
TTC21A	-1.72089	0.0340842
TPK1	-0.880944	0.0342697
DPEP1	-2.25683	0.0343096
IFNLR1	1.23792	0.0343096
SZRD1	0.655305	0.0343697
GREM2	-1.05345	0.0343829
HNRNPU	0.511617	0.0344303
MRPL16	-0.844641	0.0345135
TRNS1	2.45382	0.0345284
LOC100910768	-1.23062	0.0345334
SFN	1.66665	0.0346501
AIM1	1.09429	0.0346595
VPS9D1	0.638796	0.0347696
NDUFB4	-0.670358	0.0348364
EGFL8	2.03785	0.0348434
CXCR7	-1.32844	0.0348599
LOC102552663	-1.88155	0.0348647
GPHN	-0.613542	0.0348672
GPR157	-0.964665	0.0349028
PDGFB	0.881888	0.0349028
TFDP2	-0.688808	0.0349028
NDUFS7	-0.626569	0.0349028
TNFAIP2	1.25816	0.0349325
B3GAT2	-2.1084	0.0350529
MGP	0.933468	0.0350778
KANK3	0.805135	0.0350778
ZFP260	-1.3054	0.0351352
ACTR6	-0.614019	0.0353258
CHST10	-1.10132	0.0353308
AMDHD2	0.699814	0.0353362
CALCRL	1.33011	0.0353653
PHKB	-0.479454	0.0353653
LEPREL1	-1.34662	0.0354788
DEAF1	0.560816	0.035678
BCL6B	1.16734	0.0357866
F5	-1.82792	0.0358385
RARB	-1.14124	0.0358939
HEXA	0.781932	0.0360238
ACADSB	-0.776207	0.0360714
ATF2	-0.556049	0.0360714
RBFOX2	-0.42844	0.0360714
LOC678772	-0.548062	0.0361017
MEGF8	0.511121	0.0361017
SSTR3	2.58924	0.0361522
KPNA1	-0.649486	0.0361522
COPS8	-0.408355	0.0361522
IAH1	-0.527506	0.0361599
LY6E	0.981644	0.0361611
NEU3	-1.16123	0.0361954
BCKDHB	-0.79041	0.0363024
LAMC1	0.710423	0.0363024
RGD1566052	-1.17856	0.0363354
MCM10	1.60356	0.0363504
TRAF1	1.25459	0.0363599
NDUFA10	-0.749224	0.0363613
RGD1561859	-1.90655	0.0365202
TXK	2.01141	0.0365265
LOC102554214	-1.52906	0.0365265
CNDP1	0.990997	0.0365265
TK1	1.26546	0.0365265
CARD14	1.66757	0.0365265
CLMN	-1.25971	0.0365265
LOC103691556	-1.57339	0.0365911
AKR1B8	2.20554	0.0366483
LOC102546431	-1.3039	0.0366523
RBL1	1.21995	0.0366523
EPHA3	1.80558	0.0366523
TIMM8B	-0.576014	0.0366523
PAMR1	1.56914	0.0366819
FBXL19	0.51689	0.0367094
CDCA7	1.70196	0.036724
CADM4	4.64683	0.036724
LOC680121	-0.911847	0.036724
ARSA	0.504808	0.036724
HTRA1	0.727421	0.036749
SLC36A2	-2.59503	0.0369031
USP53	-0.770075	0.0369031
LOC501116	-0.428074	0.0369031
AGTR1A	0.581016	0.0369378
LOC102551309	-1.82415	0.0369952
TNFSF15	-1.35317	0.0369952
LOC100912481	-1.1226	0.0369952
MRRF	-0.440369	0.0370071
LOC680920	2.1894	0.0370318
LOC102555298	0.747159	0.0371135
SFI1	0.632192	0.0371135
SLC6A7	-1.45954	0.0371283
FNBP1L	0.703088	0.0371283
EIF5A2	-1.25343	0.0371283
SERPING1	0.987595	0.0371488
DSN1	2.72483	0.037171
JDP2	0.761602	0.037171
PHTF2	-0.955341	0.0372028
FRAS1	-2.0728	0.0372166
SMIM8	-0.603116	0.0372166
VWF	-1.25545	0.0372166
OCIAD1	-0.534989	0.0372166
LRP4	0.741631	0.0372265
MYOF	0.820852	0.0372786
KCNN4	1.32321	0.0373295
BCAM	-0.619814	0.0373295
RGD1565356	2.2091	0.0374703
FN1	1.12445	0.0374703
CDHR1	2.50692	0.0374981
LOC680107	-0.896259	0.0375356
MYL9	-1.01857	0.0375356
PIAS4	0.421044	0.0375356
PLSCR1	0.698992	0.0375424
MSANTD4	-0.435619	0.0375424
MYLK3	-1.55954	0.0375556
TNNI3K	-3.10879	0.0376784
CIB2	-1.43476	0.0376784
ACIN1	0.664557	0.0376784
ANO8	0.456814	0.0376794
CACNB2	-1.15753	0.0376861
DCAKD	0.573616	0.0377485
CARHSP1	0.615091	0.0377485
AKR1B1	-0.414229	0.0379624
CIC	0.475934	0.0379757
CDKN3	1.46953	0.0379983
LOC100363177	0.748192	0.0379983
FBXO9	-0.493528	0.0380151
RNF6	-0.400883	0.0380151
CERS6	1.08451	0.0380351
PYROXD2	0.796883	0.0380509
DNAJA4	-0.771739	0.0380509
MIPOL1	-0.949626	0.0381414
LOC103693883	-0.788174	0.0381414
PTPN1	0.578968	0.0381414
ACYP1	-0.931464	0.038159
APCDD1	-1.37786	0.038159
SLC5A3	-1.02779	0.0384936
NFKBID	1.88606	0.0385254
FRYL	-0.709797	0.0385578
TIMM10B	-0.79928	0.038571
HRH1	1.2474	0.0385766
PSMB3	-0.500876	0.0385846
PPM1N	1.54929	0.0388201
HS2ST1	0.654121	0.038821
CCL21	3.11482	0.0388606
AGK	-0.720651	0.0389352
CDKN1C	1.51415	0.0389352
SLC4A3	-0.703005	0.0389352
RGD1560723	1.73419	0.0389512
CAV1	-0.99819	0.0389762
ADCY4	1.0426	0.0389762
B4GALT5	0.599343	0.0390099
CPA6	-2.16753	0.0390289
LPCAT2	1.72526	0.0390526
CAMK2G	-1.23577	0.0391203
LOC102553857	-2.1276	0.0391203
APBB1IP	1.28543	0.0391203
ATP8B1	0.954226	0.0391203
NCKAP5L	0.572564	0.0391203
VASH2	1.37207	0.0391213
IDI1	-1.4209	0.0391213
FBXL4	-0.781443	0.039158
MRPL28	-0.457158	0.039158
LOC102550385	-0.677527	0.0394484
LOC103692597	-1.88618	0.0394594
SLC22A23	2.1885	0.0394594
IPO13	-0.520554	0.0394594
LAMA5	0.935872	0.039482
NRAS	0.476479	0.039482
SCFD2	-0.575113	0.0395803
INSIG1	-1.51756	0.0395803
MYO1B	1.1895	0.0395953
CCHCR1	0.741938	0.0395953
GLRX5	-0.500062	0.0396156
P4HB	0.757968	0.0396196
PTGER3	-1.95119	0.0396449
RAB7B	0.943368	0.0396449
IRAK3	0.81347	0.0396449
FAM160A1	-1.26194	0.0396721
HAUS1	-1.55828	0.0396866
UBXN2A	-0.598525	0.0396866
LIMK2	0.50112	0.0396866
OAS3	1.58237	0.0397793
FZD5	-1.51788	0.0397793
LOC100910821	0.87458	0.0397793
RNF19B	0.735313	0.0397793
NEK2	2.46996	0.039867
LOC688682	-1.89734	0.0399342
TMEM69	-0.717799	0.0402003
LOC103693110	-1.37787	0.0402003
HOOK2	0.882611	0.0402457
SMG9	0.594447	0.040284
RGD1563354	0.918008	0.0404158
LOC100912936	1.55793	0.0404208
AKR1C19	-0.896703	0.0405067
LOC103694382	1.28301	0.0405719
RASGRF2	-1.06583	0.0405719
SUMO2L	-0.942863	0.0405719
COL5A1	0.974935	0.0405719
SLC11A2	-0.578712	0.0405719
SMG8	-0.494245	0.040614
IRF9	0.436906	0.040614
LOC682408	2.71712	0.040619
SLC25A29	-0.937729	0.040619
RGD1306063	-0.612633	0.040619
NPC2	0.464463	0.040619
CFL2	-0.462718	0.040619
ZFP870	-0.747609	0.0406247
CCNL2	1.00864	0.0406247
TCOF1	0.413242	0.0406247
COQ3	-1.01305	0.040759
DCHS2	1.55465	0.0407782
LOC100912202	-0.909997	0.0408376
LOC103690022	-1.00646	0.0410204
C5AR2	1.22408	0.0410478
SIRT3	-0.503724	0.0410478
CALR	0.566195	0.0410478
ALDH3A2	-0.54902	0.0410478
GLI4	-1.03151	0.0411017
OXSM	-0.730696	0.0411435
ANPEP	1.19908	0.0411797
AFF4	-0.423976	0.0412072
LOC100360750	-0.826884	0.0412257
MYO1E	1.18259	0.0412485
DLGAP5	1.07005	0.0412541
SCFD1	-0.438679	0.0413902
LCLAT1	-0.603057	0.0414008
KRT2	-1.86794	0.0414431
TIMP4	-1.36422	0.0414675
CACNA1S	2.10763	0.0414811
ZFP407	-0.542498	0.0414811
RGD735065	-0.397123	0.0414811
B2M	0.482181	0.0414842
LOC103693267	3.31722	0.0414979
CIDEA	-1.44671	0.0414979
LMBRD1	-0.580033	0.0414979
DBN1	0.511251	0.0415644
TSPYL3	-1.16809	0.0415669
ZSWIM3	-0.6762	0.0415669
TCTEX1D2	-0.719881	0.041581
PDLIM3	-0.899971	0.041581
RPL7A	-1.98097	0.0415845
SKA1	2.53369	0.0415845
LTBP2	1.36175	0.0416386
FADS6	-2.00224	0.0416507
HRCT1	-0.758089	0.0416507
PTGER2	2.1436	0.0416585
ZFPM2	-0.747958	0.0416876
FAM195A	-1.04132	0.0419156
LOC102556059	2.67282	0.0419333
SLFN1	2.74633	0.0419333
LOC103694119	-0.946024	0.0419471
MSL1	0.439938	0.0420066
HOXB6	1.75921	0.0420767
TMEM64	-0.752224	0.0421103
MOG	1.87631	0.0421419
C4A	1.64958	0.0421419
PLA2G5	-0.881229	0.0421419
FAM49B	0.698659	0.0421419
CWC15	-0.401594	0.0421419
STAT3	0.458665	0.0421678
XRCC6	-0.475197	0.0422725
RGD735029	-0.469669	0.0422725
LOC314407	-0.983884	0.0423854
DNAJB5	-0.943248	0.0424861
PDK4	-1.20493	0.0425464
MSC	1.57316	0.0425695
ATP5I	-0.727739	0.0425807
GGT5	-1.21076	0.0425807
LOC100910081	-2.16807	0.0427755
DNAL1	-0.810724	0.0427772
NUP210	2.07674	0.0428159
SHISA5	0.552293	0.0428159
DSP	-1.81379	0.0429378
MORN1	-0.823952	0.0430248
PLCG1	0.557387	0.0431378
DTNBP1	0.691929	0.043157
TCEA1	-0.474095	0.0432265
EHHADH	-1.11646	0.0432715
SPECC1L	-0.422391	0.0432715
CRIP2	-0.556315	0.0433031
PRKCQ	1.499	0.0433561
TIMM17A	-0.783248	0.0433561
COL9A2	4.13272	0.0434865
DOK1	1.01027	0.0435027
TRIM8	0.388189	0.0435027
CAR9	2.31146	0.0435916
CLEC14A	0.922305	0.0435916
NICN1	-0.755142	0.0436844
FSTL3	-0.951793	0.0437958
OBSCN	2.54571	0.0437979
SPINK8	-2.08247	0.0438168
PCDHGA4	-1.20439	0.0438168
LOC691135	-1.07796	0.0438168
PDK1	-0.543684	0.0438538
RGD1311558	2.31389	0.0438576
ANO6	-0.445542	0.0438576
ACADVL	-0.50328	0.0438688
BRAF	-0.527421	0.0438906
PPP1R1A	-2.02609	0.0439131
PRSS12	0.864085	0.0439131
LOC100125371	-0.517184	0.0439131
HS3ST2	-3.24623	0.0439524
LOC102553552	2.35653	0.0439815
MRPS15	-0.54865	0.0439892
UBE2V2	-0.553497	0.0439978
PLTP	0.944232	0.0439978
ALDH6A1	-0.963669	0.0439978
DUOXA1	1.3614	0.0441137
PCDH12	1.23071	0.0442475
PTGDS	-2.55151	0.0443114
GPR182	1.54291	0.0443525
TNFAIP3	0.795335	0.0443525
CHKB	0.433864	0.0443525
CCNB1	1.70789	0.0443544
GPRC5C	1.67518	0.0443544
PPP1R2	-0.431162	0.0443544
GLCCI1	-0.583114	0.0444144
LOC692028	-1.00807	0.0444747
LOC102551977	-2.72726	0.0445201
LRRC51	-1.57506	0.0445201
LOC103694256	-0.573965	0.0445201
NPR1	-0.933677	0.0445201
IKZF4	-1.43771	0.0445245
LOC100910838	-1.70186	0.0445265
DLK1	2.87668	0.0445925
PYCARD	1.15611	0.0445925
NUDT12	-0.845979	0.0446472
LOC100361381	2.15795	0.0447149
LOC103693780	-1.66583	0.0447149
LOC103693421	-1.53508	0.0447149
PHF23	0.422674	0.0447149
PPP1R32	-1.25386	0.0448849
ZFP382	-0.605464	0.0448849
ZSWIM4	0.548839	0.0449934
GABARAPL2	-0.981545	0.0451847
IMMP1L	-0.925995	0.0452052
COQ2	-0.507757	0.0452052
FUCA1	0.763694	0.0452052
RGD1565361	-0.438939	0.045298
STAB1	1.01273	0.045298
ZFP513	0.79587	0.045298
ECHDC1	-0.680857	0.0453014
BTN2A2	1.5937	0.0453618
ZAP70	2.07681	0.0453618
CLDN22	-2.68278	0.0453618
NIN	0.77938	0.0453618
DOPEY1	-0.447323	0.0453618
RGL1	0.451451	0.0453618
RPL38-PS3	-1.50539	0.0453632
CYP26A1	2.30946	0.0453632
PPIDL1	-1.19463	0.0453632
MICALCL	-1.02336	0.0453632
ALDH1A1	-2.00157	0.0453632
TCP1-PS1	-0.626166	0.0453632
EFHD1	-1.14375	0.0453632
FAM45A	-0.532541	0.0453632
NDUFB2	-0.540294	0.0453632
PLOD1	0.568049	0.0453632
HADHB	-0.759661	0.0453632
ANO10	-0.548049	0.0453632
FMNL3	1.07637	0.0453785
LOC100912445	-0.866118	0.0454365
CLTA	0.415902	0.0454562
LOC103691054	1.73098	0.0455879
FANCI	1.36827	0.0455879
SUCLG1	-0.4949	0.0455937
BAZ1B	0.464674	0.0456395
PLG	-1.22815	0.045702
UBL5	-0.536258	0.0458791
MFHAS1	-0.519059	0.0458791
MPC2	-0.57524	0.045957
MAP3K13	-1.53319	0.0459726
RGD1560464	-0.677821	0.0459726
KCNAB1	-1.41621	0.0459726
MPP6	1.73973	0.0459726
ABCG1	1.04365	0.0459726
EIF4E	-0.484246	0.0459726
PTPRU	-1.66528	0.0461585
RSL1D1	-1.15569	0.046349
LDB2	0.566791	0.0463513
LOC100364427	-1.20066	0.0463849
ABCC8	-2.50776	0.0463944
CDKN1B	0.566347	0.0463944
SPHKAP	-2.04547	0.0463947
UBR1	-0.404925	0.0463947
CHP2	1.17855	0.0464332
ETFA	-0.704375	0.046526
LOC103693799	-1.59476	0.0465699
APOD	4.80947	0.0465699
CEP72	2.11837	0.0466471
SNAPC2	0.677867	0.0466471
SPATA13	1.77859	0.0466471
OSBP2	-0.816113	0.0466584
SLC1A7	-1.55424	0.0466584
ITFG1	-0.752122	0.0466584
RRAGA	-0.537089	0.0466584
ACAD11	-0.660323	0.046677
NFKBIE	0.994049	0.046706
PPP3CA	0.507339	0.0467665
LOC102548800	1.68053	0.046792
FBXO8	-0.683777	0.0468286
CCDC32	-0.546286	0.0469509
GPR27	-1.14687	0.0469955
DIRAS3	-1.43905	0.0470171
USP2	-0.817123	0.0471704
SMIM4	-1.14717	0.0472471
RAB31	0.855284	0.0472476
LOC100360087	0.493553	0.0472717
CES2G	-2.35599	0.0474612
CDT1	1.27334	0.0474612
ARPP21	-1.33381	0.0474612
CENPV	-0.97692	0.0474612
LOC362795	4.35078	0.04754
COL18A1	1.02653	0.04754
ENTPD4	-0.465085	0.04754
SYNJ2BP	-0.443937	0.0475428
CYYR1	0.641855	0.047622
CP	0.987024	0.0476256
RGD621098	-0.589865	0.0476635
GLUL	0.649398	0.047753
DNAJC18	-0.46645	0.0478697
MRPL2	-0.47704	0.0479468
SLIT2	1.0451	0.0479468
KLF10	0.700783	0.0479468
B3GALNT2	-0.86161	0.0482349
ZFP667	-0.819142	0.0482409
NDUFB6	-0.665195	0.0482409
NUDT9	0.439913	0.0482409
FAM189A2	-0.734232	0.0482409
ATG13	-0.36785	0.0482409
CDC42EP4	0.44943	0.0482409
LOC100912578	-0.968321	0.0482653
LOC100910046	-1.03729	0.0482653
MRPL48	-0.465159	0.0483014
ANO7	-0.901013	0.048324
MMS22L	1.47881	0.0483292
P2RX7	2.21758	0.0483637
RELL1	0.630996	0.0483637
ITPK1	-0.670866	0.0483637
HOMER2	-1.25608	0.0484425
PIGP	-0.697842	0.0484425
IRS3	-0.796486	0.0484425
XPNPEP3	-0.549583	0.0485354
LOC688815	-0.943026	0.0485426
MTHFD2	-0.967295	0.0485426
LOC691083	-1.5844	0.0485923
SLCO1C1	-2.30071	0.0485923
LOC103692829	-1.57845	0.0485923
RNF151	-1.2222	0.0485923
CXCL10	2.43165	0.0485953
RPL41	0.614028	0.0486772
HEXDC	0.549749	0.0487188
SLC35F6	-0.457306	0.0487557
SPECC1	0.545872	0.0488081
ABCB1B	1.11469	0.0488499
RNF43	-1.31927	0.0489197
[truncated: 32 more rows]

## Sheet: GSE 69637 PDGF
Differential expressed genes of GSE 69637
Gene.symbol	logFC	adj.P.Val
CDCP1	4.05543	6.86E-19
HAS2	5.26765	5.69E-17
COL13A1	3.49597	1.40E-16
NES	2.96335	1.20E-15
RDH10	-2.73391	9.93E-13
HSD17B6	-4.87256	9.03E-12
TMC3	-6.5779	1.18E-11
ORAOV1	2.39005	1.27E-11
SEMA3B	-3.21513	1.80E-11
CCND1	2.71941	1.85E-11
SEMA3B	-3.23637	3.53E-11
SH3BGRL3	2.27178	1.26E-10
FGF9	-4.54141	1.57E-10
DUSP6	3.1766	2.42E-10
PHLDA1	2.27016	2.53E-10
ARHGAP22	2.30668	2.70E-10
MILR1	2.41348	5.40E-10
E2F7	2.97865	1.20E-09
DCBLD2	2.38043	1.69E-09
SLC20A1	2.15647	3.18E-09
MFAP4	-2.91522	4.23E-09
IGSF10	-3.2252	4.91E-09
RARRES2	-5.62307	1.32E-08
ADTRP	3.21825	3.10E-08
ID4	-2.94806	6.07E-08
DEPTOR	-2.04359	6.74E-08
SPOCD1	3.14315	8.51E-08
RP11-34A14.3	2.90296	9.45E-08
HECW2	1.84626	9.45E-08
VTN	-3.52226	9.47E-08
TGM1	-6.2788	9.58E-08
TNFAIP3	2.33828	1.14E-07
SEBOX	-3.37331	1.14E-07
TUFT1	-2.17131	1.14E-07
SYNPO2	-2.42923	1.17E-07
WWTR1	1.66438	1.27E-07
SFRP4	-2.0385	2.54E-07
CNIH3	2.66397	2.54E-07
PCOLCE2	2.60368	2.56E-07
SMIM3	2.10887	2.85E-07
RP11-94A24.1	4.32455	3.49E-07
NT5E	1.79675	3.59E-07
AC018647.3	-5.23644	3.80E-07
LPXN	2.17769	3.80E-07
CNN1	-3.31828	3.80E-07
INMT	-2.9017	3.80E-07
PLAUR	2.26604	4.11E-07
LOXL4	3.10738	4.33E-07
FAXDC2	-1.97178	4.92E-07
SLC40A1	-3.50708	5.37E-07
MYEOV	3.98694	5.37E-07
DACT1	-2.35448	5.43E-07
LINC00842	-3.04833	5.86E-07
RP11-150O12.1	3.63496	5.98E-07
MALL	4.2034	6.19E-07
RP11-761I4.4	-2.3718	6.45E-07
SEMA3A	2.50047	6.61E-07
C10ORF54	-2.02873	6.78E-07
AC244230.1	-11.2264	8.47E-07
OMG	-2.71787	8.69E-07
LRP8	1.95155	9.99E-07
MILR1	2.57079	1.04E-06
RP11-290L1.3	2.13682	1.18E-06
RGMB	2.15106	1.29E-06
LMOD1	-2.4429	1.33E-06
CTSL	1.8803	1.52E-06
RP6-99M1.2	1.69057	1.64E-06
ESM1	4.84452	1.64E-06
HMGA1	2.25222	1.64E-06
GALNT6	3.82317	1.83E-06
SLC14A1	4.35911	1.88E-06
RP6-99M1.2	1.68706	1.90E-06
SEMA5A	-1.77418	1.93E-06
MEX3B	-2.91674	1.93E-06
TDRD6	-3.74038	2.21E-06
MID1	-1.86626	2.49E-06
SORBS2	-2.59651	2.49E-06
RPL39P5	-1.70044	2.52E-06
PKM	1.44109	2.86E-06
LEP	-7.18742	3.24E-06
SULF2	-1.8707	3.24E-06
ZNF704	-3.49988	3.59E-06
RTKN2	-2.15824	3.83E-06
CLSPN	3.18622	3.83E-06
SLC25A27	-2.18116	3.83E-06
PTK2B	-2.12575	3.83E-06
LINC01013	-4.86455	4.32E-06
TIMP1	1.85598	4.32E-06
MMP1	5.92385	4.79E-06
COL16A1	-1.82355	5.37E-06
CSRP2	-1.86281	5.47E-06
ARNTL2	1.97921	5.50E-06
NFYB	-1.45372	5.87E-06
PTPRB	2.50276	6.27E-06
SOX9	1.79589	6.69E-06
GAP43	3.35864	8.38E-06
CKAP2L	4.01595	8.63E-06
GSG1	-3.37148	1.00E-05
SHCBP1	3.93043	1.02E-05
LDLRAD4	-3.94179	1.03E-05
CTD-2587H24.5	3.33121	1.03E-05
MT2A	2.51397	1.07E-05
UNC13A	2.56478	1.10E-05
HAS2-AS1	3.21813	1.30E-05
OPN3	-2.15422	1.45E-05
IL13RA2	3.72105	1.57E-05
ID2	-1.84276	1.61E-05
NDP	4.41174	1.86E-05
FNIP2	-1.68931	1.95E-05
STC1	3.62616	1.97E-05
RPLP0P2	3.94639	1.97E-05
ELOVL6	1.75234	1.99E-05
IL13RA2	3.75036	1.99E-05
HIST1H3G	4.70653	2.00E-05
SBF2-AS1	-1.70244	2.19E-05
LINC00704	3.15647	2.29E-05
NPY4R	-5.84563	2.41E-05
IGFBP3	2.55597	2.41E-05
GALNT12	1.99314	2.41E-05
ITLN2	-6.06369	2.41E-05
MAMDC2	-4.38212	2.41E-05
KRT7	-5.01852	2.41E-05
NPY4R	-5.72924	2.41E-05
RP11-221N13.3	2.22988	2.70E-05
LGALS1	1.34946	2.98E-05
ANPEP	2.47141	2.99E-05
RHOBTB3	-1.33055	3.01E-05
LINC00973	5.05307	3.05E-05
MBP	-1.86986	3.70E-05
IL16	-2.45047	3.70E-05
KB-1471A8.1	-2.09143	3.70E-05
DLGAP5	4.36799	3.79E-05
VGLL3	-1.45425	3.87E-05
LINC01018	-4.50019	3.89E-05
AC244230.2	-5.29998	4.40E-05
BCL2A1	3.86993	4.40E-05
MAP4K4	1.39722	4.68E-05
CTSF	-1.64753	4.76E-05
RGMB-AS1	2.5645	4.87E-05
SBSPON	-3.52405	4.94E-05
DEPDC1	4.27689	5.22E-05
PROCR	2.10184	5.26E-05
WTAPP1	5.39049	5.35E-05
SERPINE1	1.83475	5.35E-05
SLIT3	-1.81131	5.74E-05
HIST1H3B	3.52573	5.75E-05
TCP11L2	-1.455	5.79E-05
MLLT11	1.8017	5.82E-05
KMO	-2.1007	6.76E-05
TUBA1B	1.39323	6.97E-05
RP11-386G11.10	1.41122	7.16E-05
PTTG1	2.35259	8.49E-05
CEP55	3.12024	8.59E-05
RAD21	-1.25437	9.34E-05
RP11-54A9.1	3.55993	9.41E-05
RP11-276H19.1	-2.77642	9.56E-05
MAMDC2	-4.43438	9.84E-05
IGF1	-4.64892	9.84E-05
SH2B3	1.49185	9.84E-05
UHRF1	2.3406	9.93E-05
KCND2	-1.88394	0.000102711
MYH10	-1.85529	0.000104996
LMCD1	-1.4844	0.000105267
PLD1	-1.32755	0.000114725
CNN2	-1.40064	0.000128174
ELN	-2.94451	0.000128174
S100A16	1.32072	0.000128174
ELN	-2.93255	0.000140318
RNF144B	-2.03665	0.00014098
TMEM130	-4.28104	0.000148755
FBLN1	-1.71049	0.00015323
IQGAP3	3.53566	0.000158488
RP11-434I12.2	-2.46982	0.000158895
SMTN	1.63349	0.000158895
RP11-760H22.2	-2.21251	0.000167937
SYT7	3.51852	0.000174657
HMGA2	1.87336	0.000176778
CKAP4	1.24866	0.000176778
NEFM	4.28613	0.000176778
RP11-161H23.5	1.27367	0.000177955
SERAC1	-1.71538	0.000177955
DOK6	-1.521	0.000177955
MKI67	3.50892	0.000185773
TMEM158	2.28264	0.000188564
DCHS2	-2.9925	0.000190475
RNF128	2.92447	0.000194265
GAS6	-1.68887	0.000201725
PCSK5	-1.89142	0.000201725
RRM2	3.2833	0.000201725
KYNU	7.89938	0.000212904
ITIH5	-3.93066	0.000235181
LINC00941	1.64728	0.000235376
PARD3B	-1.47159	0.00023723
CYP2U1	-1.36436	0.000259652
KIF4A	2.84613	0.000260162
RP11-73M7.6	-1.75593	0.000275776
TMEM130	-4.06314	0.000277918
PBK	3.57458	0.000294363
FXYD5	1.2041	0.000294514
NRP1	1.23689	0.000310044
TNNC1	-4.12136	0.000310523
RHOBTB1	-1.34554	0.000335471
RP11-121L10.3	1.38785	0.000335471
DTL	2.87609	0.000335471
CH25H	4.31952	0.000336304
NOX4	-4.41943	0.000345629
CASC5	2.77237	0.000358685
ANKRD37	-2.08718	0.000358685
CA12	1.56627	0.000359565
ABCA8	-1.71986	0.000360751
HMMR	3.43814	0.000360751
YPEL3	-2.00057	0.000363661
STYK1	4.5024	0.00036983
COBLL1	-1.43948	0.000393186
FBLN5	-1.59884	0.000393186
RP6-99M1.3	2.14607	0.000393186
DDIT4L	2.89199	0.000393186
RP6-99M1.3	2.14607	0.000393186
KIF14	2.75937	0.000393186
AC087645.1	4.06926	0.000395401
GEM	-1.67189	0.000395401
RP11-342D11.2	1.29616	0.00039669
FAM64A	4.24276	0.000398565
TXNDC16	-1.48293	0.000398565
TMEM100	3.10754	0.00040129
MYPN	4.18959	0.000422018
FAM25HP	-2.79808	0.000433778
RP11-761I4.3	-2.54714	0.000433778
FAM25G	-2.75632	0.000434543
ANXA3	-2.69956	0.000437159
KIAA1755	2.87034	0.000437378
AL591684.2	-2.81659	0.000437378
LMO2	2.18125	0.000437378
PPARGC1A	-2.66488	0.000437378
ITGA5	1.46362	0.000445331
ATP6V1C2	1.11824	0.000468558
FCRLA	2.47363	0.000468558
CCDC148	-2.40807	0.000471531
HK2	1.4978	0.000471696
KIF20A	3.50606	0.000481491
SH2D4A	-1.25202	0.000484655
ADAMTS5	-2.99673	0.000489262
CTD-2215L10.1	-1.62233	0.000496044
RP11-92C4.3	1.96448	0.000513621
IGFN1	-2.97206	0.000533492
TPM3	1.122	0.000552145
KITLG	1.47955	0.000552145
PPFIBP1	1.2034	0.000553986
HAUS4	-1.23106	0.000554961
TMEM132B	3.26124	0.000567501
GDF11	1.42307	0.000585501
ULK2	-1.33698	0.000587859
THSD7B	-4.21077	0.000594324
RP11-307B6.3	-2.44665	0.000607137
NTM	2.21139	0.000620497
RP11-588H23.3	2.73265	0.000623408
PDE5A	-1.42681	0.000638469
INSR	-1.63823	0.000647982
RALA	1.0878	0.00065734
MYB	6.25237	0.000661766
SKP2	-1.22305	0.000691008
ZBTB44	-1.12168	0.000715963
ARHGAP24	1.2838	0.000718447
APCDD1L	2.38227	0.000730695
ABHD2	1.23966	0.000730695
LZTS1	3.34167	0.000771009
CD36	-1.88387	0.000771009
ECM2	-1.94284	0.000795506
NUF2	3.354	0.000822934
JAM2	-3.04739	0.000839362
CDKN1B	-1.3133	0.000839362
CCDC173	-2.72948	0.000852043
CDCA2	2.53827	0.000852043
ART4	-3.78616	0.000879261
KCNN4	3.8206	0.00088911
PDIA6	1.10326	0.000911199
THBD	2.04719	0.000911344
WLS	1.12726	0.000911344
ATP8B4	-2.24108	0.000911344
PSG5	-2.42432	0.000926412
TOP2A	2.45867	0.000959169
ISYNA1	-2.63111	0.00102654
BIRC5	3.24298	0.00103114
FOXO1	-1.60313	0.00103647
NUAK1	-1.6166	0.00104629
RFX8	3.33704	0.00104979
CAPRIN2	1.18071	0.00108318
SVEP1	-1.75514	0.0010956
APCDD1L-AS1	2.60946	0.00114115
MCM10	3.7971	0.00115927
DOCK11	-1.31779	0.00119756
CMAHP	-1.61172	0.00119756
TENM4	2.08049	0.00121296
PNP	1.55075	0.00121296
ALPK2	-1.52349	0.00126098
GSTO1	1.25737	0.00126763
KCNE3	-2.98619	0.00128228
TSPAN5	1.27406	0.0012982
MLKL	1.35808	0.00132283
CTC-518P12.6	1.25959	0.00132283
MMRN2	1.94706	0.00135013
RAB11FIP1	-1.90353	0.00136574
TMEM171	2.07313	0.00139288
IL7R	2.21224	0.00139288
ELTD1	1.26075	0.00141217
CADPS	4.27594	0.00142557
AC002480.4	2.24046	0.0014462
TSLP	2.27265	0.00149064
CSMD2	2.95445	0.00149064
WEE1	-1.32719	0.00149194
RGS3	1.13175	0.00149194
OAS2	1.95009	0.00149904
RPSAP52	2.57525	0.00150008
KLF5	-1.64179	0.00151865
TPMT	1.06974	0.00152673
C7ORF60	-1.20487	0.00155549
MFGE8	-1.35226	0.00155798
BMP6	-3.40106	0.00158579
SLC4A8	2.57362	0.00158911
CTD-2319I12.1	-2.59148	0.00159907
FGF5	1.35269	0.00160383
PLGLB1	-1.59747	0.00165923
SESTD1	-1.45757	0.00165923
INHBA	-1.7182	0.00165923
FBXO32	-1.55496	0.0016879
KIFC1	2.89187	0.00170104
GAS6-AS1	-1.78793	0.00170104
MCU	-1.1338	0.00170104
KCND3	-2.8516	0.00170553
C1ORF198	-1.50253	0.00179843
SAMD12	-1.362	0.00179843
RP11-65J3.1	-2.35785	0.00179843
LINC00963	-1.19547	0.00179843
BAMBI	-1.998	0.00184934
NEK2	3.70936	0.00184934
TRIB2	1.2491	0.00186198
BUB1B	2.72893	0.00189456
IL1B	4.79265	0.00191208
UBASH3B	1.43483	0.00195827
ADAMTSL1	1.60504	0.00196323
ARPC1A	1.09341	0.00197719
PLP2	1.04563	0.00199227
KRT18	-3.72224	0.00199503
GPX4	-1.22933	0.00199882
PLP2	1.04342	0.00199882
COL15A1	2.71972	0.00199882
FHOD3	-1.43001	0.00199882
CTD-2319I12.2	-2.61767	0.00207353
CENPI	1.83666	0.00210555
PIEZO2	-2.36788	0.00214479
PPM1D	-1.29932	0.00216959
TGFBR2	1.47287	0.0022175
UAP1	1.0762	0.0022561
C6ORF1	1.24045	0.0022561
AC011558.5	-1.55951	0.00226478
MOXD1	1.67077	0.00230339
C1QTNF7	-2.60506	0.00231527
TFPI2	4.92982	0.0023309
SLCO3A1	-1.35183	0.00241782
ACTA2	-1.95482	0.00242952
DAPK1	-1.57159	0.00243851
SPRY2	1.75532	0.00243851
ANLN	2.37782	0.00243851
CTIF	-1.18103	0.00247457
AIM1	2.81337	0.00247457
TTK	2.61068	0.00257511
RP11-680A11.5	1.58256	0.00260507
TP53I11	-2.15142	0.00260507
EHBP1	-1.18979	0.00263638
CYBRD1	-0.992924	0.0026616
CEP78	-1.2125	0.00268653
KIFC1	2.68154	0.00277089
RBMS3	-1.21993	0.00283522
ADIRF	1.78537	0.00284315
FRMD3	2.63395	0.00284909
HIST1H1B	2.69807	0.00286676
NUSAP1	2.36686	0.00287973
APOBEC3B	3.31011	0.00287973
PIM1	-2.05253	0.00288768
CTD-2653D5.1	-2.2434	0.00288768
TNFAIP8L3	2.19318	0.00296082
IRS2	-2.10796	0.00297369
PLCE1-AS1	-2.58035	0.00306027
MED12L	-2.01735	0.00306027
LRRC8B	2.32266	0.00306027
FSTL3	-2.05767	0.00306027
CENPF	2.36189	0.00306107
CXCL6	2.42043	0.00317414
BMF	-2.45569	0.00322737
MAMDC2-AS1	-2.8765	0.00323055
PLIN3	1.04656	0.00323658
TDO2	3.09152	0.00325945
PTCH1	-1.93867	0.00327114
SH3KBP1	1.10088	0.00327957
XYLT1	1.333	0.00327957
PLAT	3.17543	0.00329574
PSME2	1.15369	0.00329574
RGS2	2.79452	0.00330316
MYO5A	1.10068	0.00330316
ITGA2	1.81263	0.00330653
WNT5B	1.95764	0.00337347
F2RL1	2.04253	0.0033969
RP11-356I2.4	1.79559	0.0033969
ZNF33B	-1.21513	0.00343425
ROR1	-1.29895	0.00343433
THSD4	1.28872	0.00353101
ANKRD6	-1.11223	0.00353101
ACTA2-AS1	-1.84596	0.0036337
COTL1	0.998835	0.0036337
TMPO	-1.0942	0.00378638
RP11-1151B14.4	-1.50368	0.00385176
RP11-435D7.3	2.67173	0.00389126
RERG	-3.98906	0.00393605
RP5-1024G6.8	1.51832	0.00397739
TMSB10	1.0576	0.00397739
SCFD2	1.21028	0.00397739
TUBA1C	1.17986	0.00400103
KIFC1	2.52984	0.00407318
KLF15	-1.72935	0.00407643
TRPS1	1.09879	0.00411367
RP11-80G7.1	3.42561	0.00416349
ANKRD13A	-0.984843	0.00416349
SERPING1	-1.72382	0.00416349
TPD52L1	-1.40654	0.00426127
RNU6-26P	2.18221	0.00432465
CTD-2207P18.2	2.95928	0.00432465
SEL1L2	-4.42415	0.00434834
AURKB	4.12678	0.00436001
MPLKIP	-1.4022	0.00437627
B4GALNT1	1.76063	0.00439752
UBE2E2	-0.996756	0.00439752
SRPX2	1.43961	0.00440052
RIN1	1.43631	0.00446722
DGKB	3.61516	0.00450341
ENPP1	1.50488	0.00450396
CDC20	3.59511	0.00451172
DAAM2	-1.75448	0.00466043
PKD2	-1.11478	0.00467483
RP11-1223D19.1	2.33165	0.00467483
NCAPH	3.76322	0.00467723
KDELR3	1.3194	0.00471008
TMEM106A	1.36968	0.00484659
AC107016.1	-3.83041	0.00486009
CALD1	-1.14085	0.00488353
SMPDL3A	-1.2968	0.00488926
LTBP1	2.49863	0.00488926
TDO2	3.08068	0.00494492
HSP90B1	0.984545	0.00507877
RP11-1E6.1	6.73112	0.00513259
LRIG1	1.23479	0.00521625
PTPRQ	-2.0693	0.00530337
ABLIM3	1.31547	0.0053237
TPI1	1.14617	0.0054131
TPI1	1.14616	0.0054131
SMAP2	1.13221	0.00550868
MTMR10	-1.26016	0.00557858
MGAT5	0.981235	0.00568502
ASS1	-0.992433	0.00571842
DOCK10	1.40716	0.00583761
CCDC81	-2.1592	0.00584025
MXI1	-1.02566	0.00584025
PODN	-2.02991	0.00587618
DRAP1	1.10062	0.0061215
LYPD6	-2.6484	0.00618442
BUB1	2.69571	0.00621276
DIRAS2	-3.43607	0.00635669
KIF2C	2.33993	0.00644489
AKR1B10	2.78864	0.00655763
KLHL24	-1.03962	0.0065578
PLEKHG3	-1.8462	0.00661425
CD44	1.02599	0.0067216
GNG11	2.17106	0.00672255
NGF	-1.29227	0.00674797
ABCA9	-1.43952	0.00676622
ADAMTS4	1.65542	0.00676622
SEC61G	1.03123	0.00679923
UBXN11	1.14257	0.00682872
ANXA10	4.01623	0.00705462
CALCOCO1	-0.935273	0.00710789
PRPS1	-1.18044	0.00715604
SMC5-AS1	-1.88699	0.00722358
ITGA10	2.75662	0.00725138
DUSP5	2.0303	0.00728095
SERPINA4	-1.61057	0.00736939
CTSH	-1.67843	0.00744012
THBS3	-1.22915	0.00771903
LINC00312	-2.00243	0.00779426
AC005042.4	-1.58378	0.00780674
ETV1	1.31336	0.00785866
AMIGO1	-1.70349	0.00825208
KIF13B	1.06495	0.00835133
LIMCH1	-1.84785	0.00835133
C11ORF91	1.08775	0.00861304
RP11-3L21.2	2.22692	0.00874803
NRIP3	1.5916	0.00878799
RALB	0.976474	0.00878799
ITGA10	2.71458	0.00884592
SSX2IP	1.33145	0.00899576
PDIA4	1.03168	0.00900232
ETV5	0.936901	0.00911333
RP1-140K8.5	-2.99985	0.00914846
TRIP13	2.09884	0.00917286
RAC2	1.89653	0.009179
BCL10	1.19118	0.009179
RP11-572C15.6	-1.00089	0.00937383
RPL22L1	1.1775	0.00940148
DHRS7B	-1.1355	0.00940148
NPR3	-1.58315	0.00947621
C3	-2.45946	0.00948917
RCN3	1.06929	0.00965796
KCTD16	-1.96426	0.00971147
RP11-49C9.2	-2.21492	0.00973655
RP11-49C9.2	-2.21492	0.00974666
ABCA10	-1.05968	0.00981573
GPR133	-1.67643	0.0100281
PRC1	1.95081	0.0101169
RP11-230G5.2	1.86786	0.0101832
ADAMTS14	2.82649	0.0101979
ULBP2	1.714	0.0102475
RELB	1.66817	0.0102589
SNCG	1.95082	0.0104329
CIT	2.09307	0.0105696
ITGA1	-1.2737	0.0106308
RP11-92C4.6	3.18038	0.0107103
FAM196B	1.95734	0.0107347
FAIM2	1.85035	0.010799
KCNJ12	-1.70178	0.0108812
FOSL1	1.41976	0.0109326
HIST1H2AJ	2.56972	0.0109567
ITLN1	-3.64233	0.0109567
COLGALT1	0.972144	0.0109593
KCNJ12	-1.69713	0.0110034
KCNK15	-2.43087	0.0114971
PKP4	-1.09989	0.0114971
GALNT5	1.30882	0.0114971
MMP10	4.87235	0.0114971
CHST6	2.76319	0.0116265
GRK5	-1.18675	0.0116376
STXBP5-AS1	1.46911	0.0119273
TRPV2	1.16476	0.0119921
IGFBP6	1.73691	0.0119921
GAPDH	1.01434	0.0120278
CREBRF	-1.05356	0.0120278
FKBP1A	0.926451	0.0121499
KDR	-2.6566	0.012195
MAOA	-1.83354	0.0122209
CTD-2154I11.2	-1.37282	0.0127212
EFEMP1	-0.998987	0.0127912
CTC-558O2.2	-1.70057	0.0128322
FAM129B	1.1277	0.0128369
CDC6	1.4894	0.0129533
CTB-174D11.1	-2.20764	0.0129533
FAM111B	3.00228	0.0130792
SETBP1	-1.44479	0.0131305
SEMA7A	2.00152	0.0131345
SIPA1L3	1.50955	0.0131588
MAMLD1	-1.83551	0.0134322
GPR68	2.20656	0.0134717
RP11-165P7.1	1.91797	0.0136151
RP13-514E23.2	1.31649	0.0136398
SPRY4	1.40022	0.0136602
MATN2	-1.44655	0.0139469
NCEH1	1.55356	0.0139902
HSPA2	-3.07608	0.0140185
ADARB1	-1.53009	0.0140683
TK1	3.02832	0.014082
RP11-33A14.1	-2.5972	0.0142965
RP5-940J5.9	1.03966	0.0143148
MRPL17	0.856675	0.0143342
DDR1	-1.30056	0.0143342
RP11-195E11.3	-2.61654	0.0143738
PALM	-2.83109	0.0144943
KANK1	-1.28542	0.0145971
AC125232.1	-0.923068	0.0146219
GDPD5	-1.71953	0.0146517
CMKLR1	1.69432	0.0147344
CENPK	1.63595	0.0147746
GHR	-1.21207	0.0148028
MAMLD1	-1.87589	0.0148028
LMNB1	1.88125	0.0148028
LIF	1.85123	0.0148443
SRPX	1.34204	0.0148443
ADAMTS10	-1.57804	0.0148443
PTPRU	-1.68624	0.0148443
IL1RAPL1	-1.90097	0.0149364
C3ORF67	1.37731	0.0150295
LUCAT1	2.47352	0.0151696
PIK3IP1	-1.43329	0.0152312
CDKN3	2.24399	0.0152312
RIMS3	-3.04485	0.0152457
DDR1	-1.22519	0.015338
C7ORF41	-1.07191	0.0155716
TNFAIP8	-1.25771	0.0156573
CNKSR2	-1.59248	0.0157848
RP11-203M5.8	1.60165	0.0157866
SMAGP	1.31111	0.0158358
RSAD2	3.8633	0.0158456
SDPR	-1.6186	0.0160203
ABRACL	1.01071	0.0160645
SLC46A3	-1.07574	0.0161204
HSA-MIR-335	-1.13487	0.0161204
RP11-531A24.5	-2.28056	0.0161412
HSA-MIR-335	-1.1332	0.0163769
FRMD5	1.11363	0.016389
PYGO2	0.894073	0.0166585
COPG2IT1	-1.82755	0.0166685
PSMC5	0.868045	0.0166685
HNRNPA1P33	-2.15192	0.0166685
CAPN2	0.916006	0.0166685
STON1	-1.62741	0.0169434
RAD1	-0.861345	0.0170687
ZSCAN31	-1.36993	0.0171988
SPON2	-1.87811	0.0173845
NCOA7	-0.949204	0.0175693
SYNE2	-1.33764	0.0176983
BOK	-1.10325	0.0177538
AC020766.1	-4.10796	0.0179368
CEP68	-0.953534	0.0180791
FMN2	1.37585	0.0181346
PECAM1	2.78721	0.0181593
LIPG	2.00952	0.0183199
ARSJ	1.03406	0.0183315
LIMS2	-1.32959	0.0184946
BOLA3	1.05281	0.0185067
STX1A	1.40762	0.0185067
TMED9	0.915559	0.0185115
FAT3	-1.62701	0.0189159
DDR1	-1.23225	0.0190757
DDR1	-1.23422	0.0190757
SERPINB2	1.96012	0.0191356
EFHD2	1.23452	0.0192889
ITGA8	-1.60276	0.0196141
STEAP1	1.28602	0.0196141
FRAS1	-2.71889	0.0196141
HIST1H2AL	2.5066	0.0196141
PI4K2B	0.890746	0.0196141
MT1L	3.04801	0.0197873
SLC9A7P1	-1.94908	0.0198573
ANTXR1	-1.02307	0.0200949
CENPE	1.65947	0.0200949
CRELD2	1.02404	0.0200949
STRIP2	1.37899	0.0200949
NEURL1B	-2.28596	0.0202056
ADAMTS10	-1.57804	0.0203488
FERMT1	1.85684	0.0203588
STX1A	1.40233	0.0204158
MAPK13	1.91618	0.0209548
PDE1A	-1.27355	0.0211228
PTPRZ1	-3.91958	0.0212327
SNX25	-1.0454	0.0212327
ANGPTL2	-1.0429	0.0212327
RGS7BP	-1.82389	0.0212738
KIF15	1.96393	0.0212738
MRAP2	3.20231	0.0215001
GLRX	0.929373	0.0215938
MN1	-1.13489	0.0217102
TXN	1.00919	0.021849
WNT2	-4.19649	0.0218887
FCRLB	1.95551	0.0219288
C19ORF10	1.06044	0.0224041
HBEGF	1.47334	0.0225312
PFKFB4	1.37984	0.0226279
MKX	-2.12359	0.0227113
ADAMTS2	-1.03234	0.0227128
ARHGDIB	2.10559	0.0227468
HIST1H3C	2.64434	0.0228432
GABBR2	5.999	0.0230264
FHL1	-1.10759	0.0230264
MX1	1.74268	0.0230275
NUCB2	0.888933	0.0230705
MSN	0.851441	0.0233672
PLGLB2	-1.53595	0.0233672
CYS1	-1.87293	0.0235882
GINS2	2.25925	0.0236297
DIRAS3	2.83044	0.0237004
HPRT1	1.0561	0.0237009
FOCAD	0.856404	0.0237009
HSPA5	0.985673	0.0237286
BTBD11	3.40858	0.0237823
FSTL1	-0.935151	0.0237871
LOXL3	1.70962	0.0239013
TRPM3	-1.88737	0.0239013
VCAN	0.96146	0.0239578
LXN	2.09452	0.024211
GNGT1	4.23489	0.0242362
MYADM	0.975449	0.0244149
TCF25	0.811147	0.0247164
HIST1H2BO	2.85022	0.0248742
GRAMD3	-1.02911	0.0249174
ATP6V1G3	2.16073	0.0251929
TCF7L2	-1.1016	0.0258105
CPE	-1.43399	0.0261763
RHOC	0.882362	0.0262653
HIST1H1A	2.3196	0.0267026
ZDHHC17	-0.833574	0.0270272
E2F1	2.23833	0.0272788
GJC1	1.08621	0.027341
ZNF362	-1.18179	0.0274355
ATP6V1G3	2.15605	0.027829
AC009501.4	-1.14461	0.027829
C1ORF54	0.90028	0.0279425
SGIP1	1.17916	0.0279425
RP3-412A9.16	1.56851	0.0280913
DAB2IP	-1.00891	0.0280913
MIR29A	1.29709	0.0281399
TBX3	1.38383	0.0282082
SORT1	-1.00634	0.0284177
OBSL1	-1.0368	0.0288457
PTGER2	2.77183	0.0291093
IQCH-AS1	-1.53478	0.0291093
XXBAC-BPGBPG55C20.2	-1.07855	0.0292494
NTRK2	-2.67283	0.0292494
C1ORF54	0.896082	0.0293559
GGH	1.04317	0.0293559
FANK1	-1.15117	0.029746
CTSB	0.8318	0.0299128
GABARAPL1	-0.821799	0.0300945
EEF2	-0.822144	0.0306651
ABI3BP	1.24855	0.0306968
AC005592.2	1.64349	0.0307114
RP11-245M24.1	2.23937	0.0309942
SSC5D	1.43413	0.0310732
TIAM1	1.38643	0.0312394
CTC-425F1.4	0.880427	0.0312934
SLC27A2	-2.38747	0.0312934
KIAA1549L	1.75707	0.0314069
LATS2	-1.03566	0.0314277
CTSC	1.08318	0.0316672
PKDCC	-0.950341	0.0316983
GPR39	1.75673	0.0316983
PHF10	-0.879934	0.0318642
RAB13	0.8224	0.0320388
MCFD2	0.929868	0.032165
RP11-517A5.5	0.788348	0.0322611
SPC25	3.84666	0.032527
CAP1	0.79407	0.0328251
RP11-624L4.1	-2.00619	0.0328251
RP11-517I3.1	-0.982929	0.0328251
NUMA1	-0.771028	0.0328802
SPHK1	1.32465	0.033303
PLA2G4A	1.01882	0.0335698
C1QTNF1	1.17144	0.0340023
VCAN-AS1	0.892108	0.034036
BMP4	-1.74421	0.034036
ATP7B	-1.60733	0.0342353
GAS1	-1.31846	0.0342732
PLK4	1.88265	0.0343942
EXO1	2.17179	0.0343942
EPGN	2.11963	0.0345264
MEST	-1.08828	0.0347765
MEST	-1.0881	0.0347938
CD63	0.779766	0.0349385
GCNT4	-1.69951	0.0352327
CHML	-1.04125	0.035506
PGRMC2	-0.84771	0.0356789
NYNRIN	-1.84184	0.0356789
MIR29B1	1.11396	0.03576
TWIST1	-1.2681	0.0359559
CNKSR3	-1.18604	0.0361331
VRK2	0.839991	0.0361331
YWHAQ	0.773275	0.0361331
CDC25C	2.06598	0.0365628
APLP2	0.838318	0.036642
CDC7	1.28571	0.036642
MYOZ2	-2.14679	0.0366658
C9ORF41	0.823053	0.0367397
SDCCAG8	0.782297	0.0368754
LINC00968	-1.44422	0.0369708
TLE2	-1.7448	0.0369884
DNAJB4	0.97522	0.0369884
ACVRL1	0.946091	0.0369884
ASPHD1	1.65602	0.0369884
WDR19	-0.801491	0.0369884
LPHN2	0.869166	0.0371136
HIST1H3F	2.47721	0.0371136
BCL2L11	-1.56385	0.0371136
PLEKHA4	1.00899	0.0373229
ZNF483	-1.50418	0.0375088
CCL26	1.43007	0.0377984
PAICS	0.775908	0.0380331
KRT8	-2.24841	0.0381422
ARID5B	-0.961834	0.0381422
RP11-69L16.4	0.89419	0.0388153
EVI2B	-1.66357	0.0388153
CCL26	1.42843	0.0388206
TEAD1	-0.769072	0.0391878
CEP170	0.798963	0.0399131
CSPG4	1.79705	0.0401191
DDR1	-1.23763	0.0405003
DAAM1	-0.844022	0.0406131
AC098617.1	-1.76646	0.0408168
NCAPG	1.44312	0.0408168
TENM3	-1.88265	0.0409146
LINC00578	-2.55076	0.0409146
DNER	3.61367	0.0409146
LYPD1	1.90554	0.0409146
LINC01021	-1.54405	0.0409227
FNDC4	1.25489	0.0412554
HEBP1	-0.951619	0.0412808
TYRO3	1.21242	0.0413478
SLC38A4	-2.75232	0.0414101
RP11-709B3.2	-1.31272	0.0414101
RP11-334A14.5	-2.31146	0.0414101
ITGA11	-1.00763	0.0414101
RGS4	2.63618	0.0414101
DIO2	1.53422	0.0418964
CARHSP1	-1.02156	0.0422649
PBXIP1	-0.817578	0.0428047
RP11-849H4.4	-0.822914	0.0430023
INHBA-AS1	-1.79439	0.0431356
FAT4	-0.921185	0.0431818
VIM	1.03351	0.0432844
GFPT2	1.31578	0.0435391
LINC01060	2.45105	0.0435391
DDAH2	0.812936	0.0437602
GAB1	-0.909504	0.0448845
GLIPR1	0.864042	0.0448845
FAM115B	-0.891013	0.0448845
MIR146A	1.91389	0.0452028
MLPH	1.45402	0.0452028
COMP	-2.492	0.0452028
LBH	-1.37649	0.0454524
EIF5A	0.817058	0.0460366
B3GAT3	1.17428	0.0462665
RP11-705C15.3	-1.20693	0.046309
SSR1	0.817466	0.0464829
PPFIBP2	-1.32387	0.0466506
PCMTD2	-0.798643	0.0470674
OSTF1	0.805126	0.0473649
RP11-400N13.3	2.31113	0.0480114
DDAH2	0.800019	0.0482146
PPP1R7	0.78738	0.0483902
MSC	-1.11794	0.0486928
RP1-68D18.4	0.937525	0.0487879
NEXN	-0.830855	0.0487927
PPL	-1.94412	0.0493776
IL21R	1.9038	0.0494182
PRELP	-1.65159	0.0495258
HK1	0.806205	0.0495258
PKIB	-2.51921	0.0495558
DDAH2	0.796682	0.0499188
AC016722.4	0.939222	0.0499188
