# Supplementary material for: TTK Inhibition Alleviates Postinjury Neointimal Formation and Atherosclerosis
Source: Adv Sci (Weinh). 2024 Dec 24;12(6):2409250. doi: 10.1002/advs.202409250 (PMC11809377; doi:10.1002/advs.202409250)
Supplement: Supplementary file 3 — Supporting Information [file ADVS-12-2409250-s002.xlsx]

## Sheet: HA-TTK vs Cont 
Differentially expressed phosphorylation sites of HA-TTK vs control vector
Protein accession	Position	Amino acid	exp/con Ratio	exp/con P value	Protein description	Gene name
Q6RHR9	1382	S	0.673	0.011456	Membrane-associated guanylate kinase, WW and PDZ domain-containing protein 1 OS=Mus musculus OX=10090 GN=Magi1 PE=1 SV=1	Magi1
Q8CG19	919	S	0.624	0.00056308	Latent-transforming growth factor beta-binding protein 1 OS=Mus musculus OX=10090 GN=Ltbp1 PE=1 SV=2	Ltbp1
Q60520	431	S	0.615	0.000416196	Paired amphipathic helix protein Sin3a OS=Mus musculus OX=10090 GN=Sin3a PE=1 SV=3	Sin3a
P84104	126	S	1.467	0.0360425	Serine/arginine-rich splicing factor 3 OS=Mus musculus OX=10090 GN=Srsf3 PE=1 SV=1	Srsf3
A2ASS6	11563	S	2.178	2.3201e-05	Titin OS=Mus musculus OX=10090 GN=Ttn PE=1 SV=1	Ttn
A2ASS6	290	S	1.887	2.99918e-05	Titin OS=Mus musculus OX=10090 GN=Ttn PE=1 SV=1	Ttn
A2ASS6	2080	S	1.537	0.00655399	Titin OS=Mus musculus OX=10090 GN=Ttn PE=1 SV=1	Ttn
A2ASS6	281	S	1.408	0.00117864	Titin OS=Mus musculus OX=10090 GN=Ttn PE=1 SV=1	Ttn
A2ASS6	34476	S	1.826	1.77722e-06	Titin OS=Mus musculus OX=10090 GN=Ttn PE=1 SV=1	Ttn
A2ASS6	33875	S	1.464	0.01163	Titin OS=Mus musculus OX=10090 GN=Ttn PE=1 SV=1	Ttn
A2ASS6	33880	S	1.464	0.01163	Titin OS=Mus musculus OX=10090 GN=Ttn PE=1 SV=1	Ttn
A2ASS6	1415	S	1.81	0.000931979	Titin OS=Mus musculus OX=10090 GN=Ttn PE=1 SV=1	Ttn
A2ASS6	34107	S	1.392	0.00183976	Titin OS=Mus musculus OX=10090 GN=Ttn PE=1 SV=1	Ttn
A2ASS6	34109	S	2.276	3.16044e-05	Titin OS=Mus musculus OX=10090 GN=Ttn PE=1 SV=1	Ttn
Q91YE7	37	S	0.672	0.00726221	RNA-binding protein 5 OS=Mus musculus OX=10090 GN=Rbm5 PE=1 SV=1	Rbm5
Q60710	634	T	0.551	0.000301236	Deoxynucleoside triphosphate triphosphohydrolase SAMHD1 OS=Mus musculus OX=10090 GN=Samhd1 PE=1 SV=3	Samhd1
Q3THK3	221	S	0.769	0.0164785	General transcription factor IIF subunit 1 OS=Mus musculus OX=10090 GN=Gtf2f1 PE=1 SV=2	Gtf2f1
Q9WV02	337	S	0.738	0.000173516	RNA-binding motif protein, X chromosome OS=Mus musculus OX=10090 GN=Rbmx PE=1 SV=1	Rbmx
Q91VM5	334	S	0.723	0.000959449	RNA binding motif protein, X-linked-like-1 OS=Mus musculus OX=10090 GN=Rbmxl1 PE=2 SV=1	Rbmxl1
Q9WV02	315	S	0.762	0.000114271	RNA-binding motif protein, X chromosome OS=Mus musculus OX=10090 GN=Rbmx PE=1 SV=1	Rbmx
Q91VM5	312	S	0.747	0.00195108	RNA binding motif protein, X-linked-like-1 OS=Mus musculus OX=10090 GN=Rbmxl1 PE=2 SV=1	Rbmxl1
Q8CGF1	554	S	0.762	0.00214248	Rho GTPase-activating protein 29 OS=Mus musculus OX=10090 GN=Arhgap29 PE=1 SV=1	Arhgap29
P18828	286	S	0.681	0.00213951	Syndecan-1 OS=Mus musculus OX=10090 GN=Sdc1 PE=1 SV=1	Sdc1
Q5U4C3	577	S	1.346	0.0146794	Splicing factor, arginine/serine-rich 19 OS=Mus musculus OX=10090 GN=Scaf1 PE=1 SV=1	Scaf1
Q5U4C3	579	S	1.346	0.0146794	Splicing factor, arginine/serine-rich 19 OS=Mus musculus OX=10090 GN=Scaf1 PE=1 SV=1	Scaf1
Q99K51	326	S	0.752	0.000226081	Plastin-3 OS=Mus musculus OX=10090 GN=Pls3 PE=1 SV=3	Pls3
P62821	195	T	0.619	0.00334562	Ras-related protein Rab-1A OS=Mus musculus OX=10090 GN=Rab1A PE=1 SV=3	Rab1A
O09044	95	S	0.54	9.52676e-06	Synaptosomal-associated protein 23 OS=Mus musculus OX=10090 GN=Snap23 PE=1 SV=1	Snap23
Q9CU62	970	S	0.698	0.000220684	Structural maintenance of chromosomes protein 1A OS=Mus musculus OX=10090 GN=Smc1a PE=1 SV=4	Smc1a
Q99P65	21	S	0.716	0.00241149	Equilibrative nucleoside transporter 3 OS=Mus musculus OX=10090 GN=Slc29a3 PE=1 SV=1	Slc29a3
Q6P5F6	548	S	0.733	0.000733817	Zinc transporter ZIP10 OS=Mus musculus OX=10090 GN=Slc39a10 PE=1 SV=1	Slc39a10
O55131	422	S	0.749	0.000112505	Septin-7 OS=Mus musculus OX=10090 GN=Septin7 PE=1 SV=1	Septin7
Q6P5D8	1936	T	0.757	0.000403039	Structural maintenance of chromosomes flexible hinge domain-containing protein 1 OS=Mus musculus OX=10090 GN=Smchd1 PE=1 SV=2	Smchd1
P26638	506	S	0.736	0.00486642	Serine--tRNA ligase, cytoplasmic OS=Mus musculus OX=10090 GN=Sars1 PE=1 SV=3	Sars1
Q8BXN9	475	S	0.764	0.0116514	Transmembrane protein 87A OS=Mus musculus OX=10090 GN=Tmem87a PE=1 SV=1	Tmem87a
Q8BXN9	491	S	0.483	0.000416597	Transmembrane protein 87A OS=Mus musculus OX=10090 GN=Tmem87a PE=1 SV=1	Tmem87a
Q6PFD9	670	T	0.759	0.000195348	Nuclear pore complex protein Nup98-Nup96 OS=Mus musculus OX=10090 GN=Nup98 PE=1 SV=2	Nup98
Q69Z38	565	S	1.304	0.00147198	Inactive tyrosine-protein kinase PEAK1 OS=Mus musculus OX=10090 GN=Peak1 PE=1 SV=4	Peak1
Q69Z38	569	S	1.304	0.00147198	Inactive tyrosine-protein kinase PEAK1 OS=Mus musculus OX=10090 GN=Peak1 PE=1 SV=4	Peak1
Q8R550	474	T	0.689	0.000466785	SH3 domain-containing kinase-binding protein 1 OS=Mus musculus OX=10090 GN=Sh3kbp1 PE=1 SV=1	Sh3kbp1
Q148V8	515	S	0.765	0.00075806	Protein FAM83H OS=Mus musculus OX=10090 GN=Fam83h PE=1 SV=1	Fam83h
Q6RHR9	148	S	0.647	0.000397894	Membrane-associated guanylate kinase, WW and PDZ domain-containing protein 1 OS=Mus musculus OX=10090 GN=Magi1 PE=1 SV=1	Magi1
Q6RHR9	1359	S	0.704	0.00104109	Membrane-associated guanylate kinase, WW and PDZ domain-containing protein 1 OS=Mus musculus OX=10090 GN=Magi1 PE=1 SV=1	Magi1
Q6RHR9	1400	S	0.72	0.00160198	Membrane-associated guanylate kinase, WW and PDZ domain-containing protein 1 OS=Mus musculus OX=10090 GN=Magi1 PE=1 SV=1	Magi1
Q6RHR9	1392	S	0.678	0.000213805	Membrane-associated guanylate kinase, WW and PDZ domain-containing protein 1 OS=Mus musculus OX=10090 GN=Magi1 PE=1 SV=1	Magi1
Q6RHR9	1415	S	0.678	0.000213805	Membrane-associated guanylate kinase, WW and PDZ domain-containing protein 1 OS=Mus musculus OX=10090 GN=Magi1 PE=1 SV=1	Magi1
Q60722	66	S	1.324	0.0140451	Transcription factor 4 OS=Mus musculus OX=10090 GN=Tcf4 PE=1 SV=1	Tcf4
Q91ZW3	115	S	0.645	0.00117954	SWI/SNF-related matrix-associated actin-dependent regulator of chromatin subfamily A member 5 OS=Mus musculus OX=10090 GN=Smarca5 PE=1 SV=1	Smarca5
O54916	708	S	0.556	9.49724e-05	RalBP1-associated Eps domain-containing protein 1 OS=Mus musculus OX=10090 GN=Reps1 PE=1 SV=2	Reps1
Q80U72	606	T	0.576	0.000380574	Protein scribble homolog OS=Mus musculus OX=10090 GN=Scrib PE=1 SV=2	Scrib
Q80U72	475	T	0.652	0.000288896	Protein scribble homolog OS=Mus musculus OX=10090 GN=Scrib PE=1 SV=2	Scrib
Q8VCZ6	406	S	0.677	0.00277135	Small G protein signaling modulator 3 OS=Mus musculus OX=10090 GN=Sgsm3 PE=1 SV=1	Sgsm3
Q9QYF9	361	S	1.323	0.000690287	Protein NDRG3 OS=Mus musculus OX=10090 GN=Ndrg3 PE=1 SV=1	Ndrg3
Q9D1E6	110	S	0.765	0.000260041	Tubulin-folding cofactor B OS=Mus musculus OX=10090 GN=Tbcb PE=1 SV=2	Tbcb
Q8BHN5	199	S	1.325	0.0168724	RNA-binding protein 45 OS=Mus musculus OX=10090 GN=Rbm45 PE=1 SV=1	Rbm45
Q80T69	554	S	0.514	0.00018411	Lysine-specific demethylase 9 OS=Mus musculus OX=10090 GN=Rsbn1 PE=1 SV=3	Rsbn1
P62858	23	S	0.602	0.0012866	40S ribosomal protein S28 OS=Mus musculus OX=10090 GN=Rps28 PE=1 SV=1	Rps28
Q62417	250	S	1.51	0.00167951	Sorbin and SH3 domain-containing protein 1 OS=Mus musculus OX=10090 GN=Sorbs1 PE=1 SV=2	Sorbs1
Q62417	62	S	0.688	0.0102212	Sorbin and SH3 domain-containing protein 1 OS=Mus musculus OX=10090 GN=Sorbs1 PE=1 SV=2	Sorbs1
F6ZDS4	1259	S	0.749	0.00574384	Nucleoprotein TPR OS=Mus musculus OX=10090 GN=Tpr PE=1 SV=1	Tpr
F6ZDS4	2399	T	0.724	0.00293709	Nucleoprotein TPR OS=Mus musculus OX=10090 GN=Tpr PE=1 SV=1	Tpr
Q9JLC8	4058	T	0.711	0.000233729	Sacsin OS=Mus musculus OX=10090 GN=Sacs PE=1 SV=2	Sacs
P70399	1675	S	0.582	0.000292203	TP53-binding protein 1 OS=Mus musculus OX=10090 GN=Tp53bp1 PE=1 SV=3	Tp53bp1
P70399	523	S	0.732	1.88671e-06	TP53-binding protein 1 OS=Mus musculus OX=10090 GN=Tp53bp1 PE=1 SV=3	Tp53bp1
E9PYL2	735	T	1.709	0.0404672	Proline-rich protein 12 OS=Mus musculus OX=10090 GN=Prr12 PE=1 SV=1	Prr12
E9PYL2	1562	S	1.943	0.0278167	Proline-rich protein 12 OS=Mus musculus OX=10090 GN=Prr12 PE=1 SV=1	Prr12
Q6ZWU9	78	S	0.61	0.000235816	40S ribosomal protein S27 OS=Mus musculus OX=10090 GN=Rps27 PE=1 SV=3	Rps27
P54227	38	S	0.735	0.0051093	Stathmin OS=Mus musculus OX=10090 GN=Stmn1 PE=1 SV=2	Stmn1
P54227	63	S	0.667	0.000536513	Stathmin OS=Mus musculus OX=10090 GN=Stmn1 PE=1 SV=2	Stmn1
P62751	43	S	0.763	0.000876068	60S ribosomal protein L23a OS=Mus musculus OX=10090 GN=Rpl23a PE=1 SV=1	Rpl23a
Q8BVL3	421	S	0.768	0.0261627	Sorting nexin-17 OS=Mus musculus OX=10090 GN=Snx17 PE=1 SV=2	Snx17
P35601	504	T	0.544	5.45099e-05	Replication factor C subunit 1 OS=Mus musculus OX=10090 GN=Rfc1 PE=1 SV=2	Rfc1
P35601	155	S	0.727	0.000866922	Replication factor C subunit 1 OS=Mus musculus OX=10090 GN=Rfc1 PE=1 SV=2	Rfc1
P35601	163	S	0.727	0.000866922	Replication factor C subunit 1 OS=Mus musculus OX=10090 GN=Rfc1 PE=1 SV=2	Rfc1
P35601	266	S	0.734	0.00490576	Replication factor C subunit 1 OS=Mus musculus OX=10090 GN=Rfc1 PE=1 SV=2	Rfc1
P49312	95	S	0.611	0.0116378	Heterogeneous nuclear ribonucleoprotein A1 OS=Mus musculus OX=10090 GN=Hnrnpa1 PE=1 SV=2	Hnrnpa1
Q9DBU6	46	S	0.758	0.00379368	Serine/Arginine-related protein 53 OS=Mus musculus OX=10090 GN=Rsrc1 PE=1 SV=1	Rsrc1
Q9DBU6	48	S	0.758	0.00379368	Serine/Arginine-related protein 53 OS=Mus musculus OX=10090 GN=Rsrc1 PE=1 SV=1	Rsrc1
Q9DBU6	50	S	0.758	0.00379368	Serine/Arginine-related protein 53 OS=Mus musculus OX=10090 GN=Rsrc1 PE=1 SV=1	Rsrc1
E9Q5F9	475	S	0.607	9.69736e-05	Histone-lysine N-methyltransferase SETD2 OS=Mus musculus OX=10090 GN=Setd2 PE=1 SV=1	Setd2
E9Q5F9	423	S	0.525	1.3778e-05	Histone-lysine N-methyltransferase SETD2 OS=Mus musculus OX=10090 GN=Setd2 PE=1 SV=1	Setd2
Q8K2H1	177	S	0.557	0.00298878	Periphilin-1 OS=Mus musculus OX=10090 GN=Pphln1 PE=1 SV=1	Pphln1
Q8K2H1	181	S	0.476	0.000421281	Periphilin-1 OS=Mus musculus OX=10090 GN=Pphln1 PE=1 SV=1	Pphln1
Q9ES28	740	S	0.723	0.000787293	Rho guanine nucleotide exchange factor 7 OS=Mus musculus OX=10090 GN=Arhgef7 PE=1 SV=2	Arhgef7
Q8BTY2	275	S	0.62	0.000152196	Sodium bicarbonate cotransporter 3 OS=Mus musculus OX=10090 GN=Slc4a7 PE=1 SV=2	Slc4a7
Q8BTY2	960	S	0.721	0.00272632	Sodium bicarbonate cotransporter 3 OS=Mus musculus OX=10090 GN=Slc4a7 PE=1 SV=2	Slc4a7
Q8BTY2	238	S	0.665	0.000117315	Sodium bicarbonate cotransporter 3 OS=Mus musculus OX=10090 GN=Slc4a7 PE=1 SV=2	Slc4a7
Q8BTY2	1007	T	0.491	0.000102067	Sodium bicarbonate cotransporter 3 OS=Mus musculus OX=10090 GN=Slc4a7 PE=1 SV=2	Slc4a7
Q8CDJ8	203	S	0.669	6.14995e-05	Stonin-1 OS=Mus musculus OX=10090 GN=Ston1 PE=1 SV=2	Ston1
Q64701	369	T	0.664	0.00255924	Retinoblastoma-like protein 1 OS=Mus musculus OX=10090 GN=Rbl1 PE=1 SV=3	Rbl1
Q64701	650	S	0.702	0.00411084	Retinoblastoma-like protein 1 OS=Mus musculus OX=10090 GN=Rbl1 PE=1 SV=3	Rbl1
P54116	130	T	0.714	0.00163455	Stomatin OS=Mus musculus OX=10090 GN=Stom PE=1 SV=3	Stom
P70302	521	S	0.686	0.000934422	Stromal interaction molecule 1 OS=Mus musculus OX=10090 GN=Stim1 PE=1 SV=2	Stim1
Q9D6K7	200	S	0.729	0.0360098	Tetratricopeptide repeat protein 33 OS=Mus musculus OX=10090 GN=Ttc33 PE=1 SV=1	Ttc33
Q6ZWQ0	6763	T	0.728	2.99977e-05	Nesprin-2 OS=Mus musculus OX=10090 GN=Syne2 PE=1 SV=2	Syne2
Q9EPQ8	588	S	1.348	0.00212197	Transcription factor 20 OS=Mus musculus OX=10090 GN=Tcf20 PE=1 SV=3	Tcf20
O08784	1191	S	0.694	0.000205362	Treacle protein OS=Mus musculus OX=10090 GN=Tcof1 PE=1 SV=1	Tcof1
Q5SSZ5	1436	S	0.662	0.0025688	Tensin-3 OS=Mus musculus OX=10090 GN=Tns3 PE=1 SV=1	Tns3
Q61103	176	T	0.675	0.000219614	Zinc finger protein ubi-d4 OS=Mus musculus OX=10090 GN=Dpf2 PE=1 SV=1	Dpf2
Q6NZL0	760	S	0.759	0.00181512	Protein SOGA3 OS=Mus musculus OX=10090 GN=Soga3 PE=1 SV=2	Soga3
Q924K8	516	S	0.585	0.000428867	Metastasis-associated protein MTA3 OS=Mus musculus OX=10090 GN=Mta3 PE=1 SV=1	Mta3
Q7TPH6	2884	S	1.388	0.00078338	E3 ubiquitin-protein ligase MYCBP2 OS=Mus musculus OX=10090 GN=Mycbp2 PE=1 SV=3	Mycbp2
P70441	275	S	0.51	3.96413e-05	Na(+)/H(+) exchange regulatory cofactor NHE-RF1 OS=Mus musculus OX=10090 GN=Slc9a3r1 PE=1 SV=3	Slc9a3r1
Q8VDD9	683	S	0.713	0.00967043	PH-interacting protein OS=Mus musculus OX=10090 GN=Phip PE=1 SV=2	Phip
Q62048	116	S	0.762	0.00763052	Astrocytic phosphoprotein PEA-15 OS=Mus musculus OX=10090 GN=Pea15 PE=1 SV=1	Pea15
Q8CI08	354	S	1.618	0.00667449	SLAIN motif-containing protein 2 OS=Mus musculus OX=10090 GN=Slain2 PE=1 SV=2	Slain2
Q8CI08	358	S	1.618	0.00667449	SLAIN motif-containing protein 2 OS=Mus musculus OX=10090 GN=Slain2 PE=1 SV=2	Slain2
Q60598	113	S	0.665	0.00115423	Src substrate cortactin OS=Mus musculus OX=10090 GN=Cttn PE=1 SV=2	Cttn
Q60598	261	S	0.594	0.000113598	Src substrate cortactin OS=Mus musculus OX=10090 GN=Cttn PE=1 SV=2	Cttn
Q60598	47	S	0.527	0.000168467	Src substrate cortactin OS=Mus musculus OX=10090 GN=Cttn PE=1 SV=2	Cttn
Q91YR1	322	S	0.686	0.0011878	Twinfilin-1 OS=Mus musculus OX=10090 GN=Twf1 PE=1 SV=2	Twf1
Q8R1X6	528	S	0.426	0.000953387	Spartin OS=Mus musculus OX=10090 GN=Spart PE=1 SV=1	Spart
Q497V5	951	S	0.668	0.000330054	S1 RNA-binding domain-containing protein 1 OS=Mus musculus OX=10090 GN=Srbd1 PE=2 SV=3	Srbd1
Q8BL97	256	S	2.188	0.000318818	Serine/arginine-rich splicing factor 7 OS=Mus musculus OX=10090 GN=Srsf7 PE=1 SV=1	Srsf7
Q3UMT1	454	S	0.459	2.53855e-05	Protein phosphatase 1 regulatory subunit 12C OS=Mus musculus OX=10090 GN=Ppp1r12c PE=1 SV=1	Ppp1r12c
Q3UMT1	431	S	0.765	0.0033572	Protein phosphatase 1 regulatory subunit 12C OS=Mus musculus OX=10090 GN=Ppp1r12c PE=1 SV=1	Ppp1r12c
Q9R1C7	783	S	0.724	0.00483274	Pre-mRNA-processing factor 40 homolog A OS=Mus musculus OX=10090 GN=Prpf40a PE=1 SV=1	Prpf40a
Q99JF8	141	T	0.605	0.000187199	PC4 and SFRS1-interacting protein OS=Mus musculus OX=10090 GN=Psip1 PE=1 SV=1	Psip1
Q99JF8	345	S	0.608	0.000432962	PC4 and SFRS1-interacting protein OS=Mus musculus OX=10090 GN=Psip1 PE=1 SV=1	Psip1
B2RQC6	1859	S	0.653	0.000161435	CAD protein OS=Mus musculus OX=10090 GN=Cad PE=1 SV=1	Cad
Q80X50	629	S	0.762	0.0040991	Ubiquitin-associated protein 2-like OS=Mus musculus OX=10090 GN=Ubap2l PE=1 SV=1	Ubap2l
E2JF22	1390	S	0.76	0.000391559	Piezo-type mechanosensitive ion channel component 1 OS=Mus musculus OX=10090 GN=Piezo1 PE=1 SV=1	Piezo1
Q62261	2327	T	1.356	0.000779274	Spectrin beta chain, non-erythrocytic 1 OS=Mus musculus OX=10090 GN=Sptbn1 PE=1 SV=2	Sptbn1
P99024	278	S	0.726	0.00218481	Tubulin beta-5 chain OS=Mus musculus OX=10090 GN=Tubb5 PE=1 SV=1	Tubb5
Q8R2M2	300	S	0.675	0.00197691	Deoxynucleotidyltransferase terminal-interacting protein 2 OS=Mus musculus OX=10090 GN=Dnttip2 PE=1 SV=1	Dnttip2
Q8R2M2	342	T	0.724	0.00362057	Deoxynucleotidyltransferase terminal-interacting protein 2 OS=Mus musculus OX=10090 GN=Dnttip2 PE=1 SV=1	Dnttip2
Q64511	1269	T	0.711	7.03542e-05	DNA topoisomerase 2-beta OS=Mus musculus OX=10090 GN=Top2b PE=1 SV=2	Top2b
Q62187	129	S	0.569	0.000886213	Transcription termination factor 1 OS=Mus musculus OX=10090 GN=Ttf1 PE=1 SV=2	Ttf1
Q9QXS1	4389	S	0.716	5.37139e-05	Plectin OS=Mus musculus OX=10090 GN=Plec PE=1 SV=3	Plec
Q9QXS1	1443	S	0.634	0.000349207	Plectin OS=Mus musculus OX=10090 GN=Plec PE=1 SV=3	Plec
Q9QXS1	4637	S	0.758	0.000102102	Plectin OS=Mus musculus OX=10090 GN=Plec PE=1 SV=3	Plec
Q9QXS1	4037	T	0.545	4.1477e-05	Plectin OS=Mus musculus OX=10090 GN=Plec PE=1 SV=3	Plec
Q9QXS1	2841	S	0.713	5.49463e-05	Plectin OS=Mus musculus OX=10090 GN=Plec PE=1 SV=3	Plec
O08530	351	S	0.621	0.0128595	Sphingosine 1-phosphate receptor 1 OS=Mus musculus OX=10090 GN=S1pr1 PE=1 SV=3	S1pr1
Q8C145	481	S	0.628	0.002377	Zinc transporter ZIP6 OS=Mus musculus OX=10090 GN=Slc39a6 PE=1 SV=1	Slc39a6
Q9JKZ2	557	S	0.468	2.00419e-05	Sodium/myo-inositol cotransporter OS=Mus musculus OX=10090 GN=Slc5a3 PE=1 SV=2	Slc5a3
Q8C0T5	239	T	1.47	0.00329615	Signal-induced proliferation-associated 1-like protein 1 OS=Mus musculus OX=10090 GN=Sipa1l1 PE=1 SV=2	Sipa1l1
Q6PCP5	131	S	0.673	0.00156867	Mitochondrial fission factor OS=Mus musculus OX=10090 GN=Mff PE=1 SV=1	Mff
Q80U58	587	S	0.569	0.000406994	Pumilio homolog 2 OS=Mus musculus OX=10090 GN=Pum2 PE=1 SV=2	Pum2
P99027	102	S	0.765	0.00866486	60S acidic ribosomal protein P2 OS=Mus musculus OX=10090 GN=Rplp2 PE=1 SV=3	Rplp2
Q9WTV7	363	S	0.699	0.0172476	E3 ubiquitin-protein ligase RLIM OS=Mus musculus OX=10090 GN=Rlim PE=1 SV=2	Rlim
Q6PIJ4	298	S	0.7	0.0161486	Nuclear factor related to kappa-B-binding protein OS=Mus musculus OX=10090 GN=Nfrkb PE=1 SV=1	Nfrkb
Q6GQT9	1197	S	0.758	0.000230784	Nodal modulator 1 OS=Mus musculus OX=10090 GN=Nomo1 PE=1 SV=1	Nomo1
Q80UP8	256	S	1.51	0.000520328	Sodium-dependent phosphate transporter 2 OS=Mus musculus OX=10090 GN=Slc20a2 PE=1 SV=2	Slc20a2
P70340	78	S	0.689	0.00225863	Mothers against decapentaplegic homolog 1 OS=Mus musculus OX=10090 GN=Smad1 PE=1 SV=2	Smad1
Q9CY58	234	S	0.656	0.000641627	Plasminogen activator inhibitor 1 RNA-binding protein OS=Mus musculus OX=10090 GN=Serbp1 PE=1 SV=2	Serbp1
Q6DFV3	1847	S	1.319	0.000934895	Rho GTPase-activating protein 21 OS=Mus musculus OX=10090 GN=Arhgap21 PE=1 SV=1	Arhgap21
Q8K072	152	S	0.654	0.000921622	Receptor expression-enhancing protein 4 OS=Mus musculus OX=10090 GN=Reep4 PE=1 SV=1	Reep4
P35979	38	S	0.525	4.87762e-05	60S ribosomal protein L12 OS=Mus musculus OX=10090 GN=Rpl12 PE=1 SV=2	Rpl12
Q8K2Y0	210	S	0.457	0.000242508	ORC ubiquitin ligase 1 OS=Mus musculus OX=10090 GN=Obi1 PE=1 SV=2	Obi1
Q9R0A0	334	S	0.74	0.00170758	Peroxisomal membrane protein PEX14 OS=Mus musculus OX=10090 GN=Pex14 PE=1 SV=1	Pex14
Q8BVY0	360	T	0.673	6.39714e-05	Ribosomal L1 domain-containing protein 1 OS=Mus musculus OX=10090 GN=Rsl1d1 PE=1 SV=1	Rsl1d1
Q9CX86	84	S	1.83	0.000169124	Heterogeneous nuclear ribonucleoprotein A0 OS=Mus musculus OX=10090 GN=Hnrnpa0 PE=1 SV=1	Hnrnpa0
Q9CX86	88	S	1.767	0.00164638	Heterogeneous nuclear ribonucleoprotein A0 OS=Mus musculus OX=10090 GN=Hnrnpa0 PE=1 SV=1	Hnrnpa0
Q91W98	571	S	0.596	2.34002e-05	Solute carrier family 15 member 4 OS=Mus musculus OX=10090 GN=Slc15a4 PE=1 SV=1	Slc15a4
Q9EP97	301	S	1.407	0.00288796	Sentrin-specific protease 3 OS=Mus musculus OX=10090 GN=Senp3 PE=1 SV=1	Senp3
Q9R207	398	S	0.562	0.000831002	Nibrin OS=Mus musculus OX=10090 GN=Nbn PE=1 SV=1	Nbn
Q9R207	508	S	0.597	0.00128207	Nibrin OS=Mus musculus OX=10090 GN=Nbn PE=1 SV=1	Nbn
Q9R207	433	S	0.63	6.61186e-05	Nibrin OS=Mus musculus OX=10090 GN=Nbn PE=1 SV=1	Nbn
Q9D6Z1	546	T	0.72	0.00050943	Nucleolar protein 56 OS=Mus musculus OX=10090 GN=Nop56 PE=1 SV=2	Nop56
Q9D6Z1	554	S	0.735	0.00376024	Nucleolar protein 56 OS=Mus musculus OX=10090 GN=Nop56 PE=1 SV=2	Nop56
E9Q7G0	1835	S	0.572	5.26129e-05	Nuclear mitotic apparatus protein 1 OS=Mus musculus OX=10090 GN=Numa1 PE=1 SV=1	Numa1
E9Q7G0	1751	S	0.629	8.4873e-05	Nuclear mitotic apparatus protein 1 OS=Mus musculus OX=10090 GN=Numa1 PE=1 SV=1	Numa1
A2A8Z1	326	S	0.75	0.00213661	Oxysterol-binding protein-related protein 9 OS=Mus musculus OX=10090 GN=Osbpl9 PE=1 SV=1	Osbpl9
Q8VH51	117	S	0.748	0.000462393	RNA-binding protein 39 OS=Mus musculus OX=10090 GN=Rbm39 PE=1 SV=2	Rbm39
Q9ERU9	2450	T	0.692	0.00220019	E3 SUMO-protein ligase RanBP2 OS=Mus musculus OX=10090 GN=Ranbp2 PE=1 SV=2	Ranbp2
P62082	119	S	0.667	0.00176821	40S ribosomal protein S7 OS=Mus musculus OX=10090 GN=Rps7 PE=2 SV=1	Rps7
Q99K01	30	S	0.525	1.03076e-05	Pyridoxal-dependent decarboxylase domain-containing protein 1 OS=Mus musculus OX=10090 GN=Pdxdc1 PE=1 SV=2	Pdxdc1
Q99P72	489	S	0.722	0.000819283	Reticulon-4 OS=Mus musculus OX=10090 GN=Rtn4 PE=1 SV=2	Rtn4
Q99P72	344	S	0.739	0.00612489	Reticulon-4 OS=Mus musculus OX=10090 GN=Rtn4 PE=1 SV=2	Rtn4
Q99P72	223	S	0.729	0.00129777	Reticulon-4 OS=Mus musculus OX=10090 GN=Rtn4 PE=1 SV=2	Rtn4
Q8R361	188	S	1.502	0.00321663	Rab11 family-interacting protein 5 OS=Mus musculus OX=10090 GN=Rab11fip5 PE=1 SV=2	Rab11fip5
Q8R361	530	S	0.76	0.00789289	Rab11 family-interacting protein 5 OS=Mus musculus OX=10090 GN=Rab11fip5 PE=1 SV=2	Rab11fip5
Q8R361	486	S	0.706	0.000773855	Rab11 family-interacting protein 5 OS=Mus musculus OX=10090 GN=Rab11fip5 PE=1 SV=2	Rab11fip5
Q8R361	474	S	0.765	0.0196877	Rab11 family-interacting protein 5 OS=Mus musculus OX=10090 GN=Rab11fip5 PE=1 SV=2	Rab11fip5
Q9EP71	143	S	0.685	0.00030901	Ankycorbin OS=Mus musculus OX=10090 GN=Rai14 PE=1 SV=1	Rai14
Q9EP71	37	S	1.319	0.00565634	Ankycorbin OS=Mus musculus OX=10090 GN=Rai14 PE=1 SV=1	Rai14
Q52KI8	779	S	1.476	0.00858931	Serine/arginine repetitive matrix protein 1 OS=Mus musculus OX=10090 GN=Srrm1 PE=1 SV=2	Srrm1
Q52KI8	209	S	1.365	0.00204975	Serine/arginine repetitive matrix protein 1 OS=Mus musculus OX=10090 GN=Srrm1 PE=1 SV=2	Srrm1
Q6NV83	931	T	1.459	0.00145111	U2 snRNP-associated SURP motif-containing protein OS=Mus musculus OX=10090 GN=U2surp PE=1 SV=3	U2surp
Q8BTI8	1592	S	0.674	0.00036909	Serine/arginine repetitive matrix protein 2 OS=Mus musculus OX=10090 GN=Srrm2 PE=1 SV=3	Srrm2
Q8BTI8	1576	S	0.743	0.000371035	Serine/arginine repetitive matrix protein 2 OS=Mus musculus OX=10090 GN=Srrm2 PE=1 SV=3	Srrm2
Q8BTI8	1159	S	0.617	0.000217455	Serine/arginine repetitive matrix protein 2 OS=Mus musculus OX=10090 GN=Srrm2 PE=1 SV=3	Srrm2
Q8BTI8	2667	S	0.744	0.00880349	Serine/arginine repetitive matrix protein 2 OS=Mus musculus OX=10090 GN=Srrm2 PE=1 SV=3	Srrm2
Q8BTI8	1315	S	0.593	0.00103721	Serine/arginine repetitive matrix protein 2 OS=Mus musculus OX=10090 GN=Srrm2 PE=1 SV=3	Srrm2
Q8BTI8	1288	S	0.736	0.000244315	Serine/arginine repetitive matrix protein 2 OS=Mus musculus OX=10090 GN=Srrm2 PE=1 SV=3	Srrm2
Q8BTI8	1284	S	0.692	0.00279816	Serine/arginine repetitive matrix protein 2 OS=Mus musculus OX=10090 GN=Srrm2 PE=1 SV=3	Srrm2
Q8BTI8	1613	S	0.744	0.000902048	Serine/arginine repetitive matrix protein 2 OS=Mus musculus OX=10090 GN=Srrm2 PE=1 SV=3	Srrm2
Q8BTI8	1614	S	0.744	0.000902048	Serine/arginine repetitive matrix protein 2 OS=Mus musculus OX=10090 GN=Srrm2 PE=1 SV=3	Srrm2
Q8BTI8	1798	S	0.724	0.0129957	Serine/arginine repetitive matrix protein 2 OS=Mus musculus OX=10090 GN=Srrm2 PE=1 SV=3	Srrm2
Q8BTI8	1416	S	0.759	0.00331614	Serine/arginine repetitive matrix protein 2 OS=Mus musculus OX=10090 GN=Srrm2 PE=1 SV=3	Srrm2
Q8BTI8	2642	S	0.684	0.000707922	Serine/arginine repetitive matrix protein 2 OS=Mus musculus OX=10090 GN=Srrm2 PE=1 SV=3	Srrm2
Q8BTI8	1556	S	0.613	0.000294022	Serine/arginine repetitive matrix protein 2 OS=Mus musculus OX=10090 GN=Srrm2 PE=1 SV=3	Srrm2
Q8BTI8	1557	S	0.613	0.000294022	Serine/arginine repetitive matrix protein 2 OS=Mus musculus OX=10090 GN=Srrm2 PE=1 SV=3	Srrm2
Q8BTI8	1554	S	0.613	0.000294022	Serine/arginine repetitive matrix protein 2 OS=Mus musculus OX=10090 GN=Srrm2 PE=1 SV=3	Srrm2
Q8BTI8	1683	S	1.728	0.000546031	Serine/arginine repetitive matrix protein 2 OS=Mus musculus OX=10090 GN=Srrm2 PE=1 SV=3	Srrm2
Q8BTI8	1667	S	0.736	0.000110136	Serine/arginine repetitive matrix protein 2 OS=Mus musculus OX=10090 GN=Srrm2 PE=1 SV=3	Srrm2
Q8BTI8	1674	S	1.393	0.000431813	Serine/arginine repetitive matrix protein 2 OS=Mus musculus OX=10090 GN=Srrm2 PE=1 SV=3	Srrm2
Q8BTI8	1676	T	1.393	0.000431813	Serine/arginine repetitive matrix protein 2 OS=Mus musculus OX=10090 GN=Srrm2 PE=1 SV=3	Srrm2
Q8BTI8	1209	S	0.422	0.000492243	Serine/arginine repetitive matrix protein 2 OS=Mus musculus OX=10090 GN=Srrm2 PE=1 SV=3	Srrm2
Q8BTI8	973	T	0.74	0.000338049	Serine/arginine repetitive matrix protein 2 OS=Mus musculus OX=10090 GN=Srrm2 PE=1 SV=3	Srrm2
Q8BTI8	744	S	1.502	1.10118e-05	Serine/arginine repetitive matrix protein 2 OS=Mus musculus OX=10090 GN=Srrm2 PE=1 SV=3	Srrm2
Q8BTI8	702	S	1.707	1.2368e-05	Serine/arginine repetitive matrix protein 2 OS=Mus musculus OX=10090 GN=Srrm2 PE=1 SV=3	Srrm2
Q8BTI8	704	S	1.707	1.2368e-05	Serine/arginine repetitive matrix protein 2 OS=Mus musculus OX=10090 GN=Srrm2 PE=1 SV=3	Srrm2
Q8BTI8	1077	S	0.741	0.000313191	Serine/arginine repetitive matrix protein 2 OS=Mus musculus OX=10090 GN=Srrm2 PE=1 SV=3	Srrm2
Q8BTI8	1706	S	1.499	0.000260414	Serine/arginine repetitive matrix protein 2 OS=Mus musculus OX=10090 GN=Srrm2 PE=1 SV=3	Srrm2
Q8BTI8	2262	S	0.769	0.0169128	Serine/arginine repetitive matrix protein 2 OS=Mus musculus OX=10090 GN=Srrm2 PE=1 SV=3	Srrm2
Q8BTI8	1365	T	0.718	0.00110404	Serine/arginine repetitive matrix protein 2 OS=Mus musculus OX=10090 GN=Srrm2 PE=1 SV=3	Srrm2
Q8BTI8	1372	S	0.411	1.32823e-05	Serine/arginine repetitive matrix protein 2 OS=Mus musculus OX=10090 GN=Srrm2 PE=1 SV=3	Srrm2
Q8BTI8	1370	T	0.745	0.0030262	Serine/arginine repetitive matrix protein 2 OS=Mus musculus OX=10090 GN=Srrm2 PE=1 SV=3	Srrm2
E9Q5C9	129	S	1.334	0.00103105	Nucleolar and coiled-body phosphoprotein 1 OS=Mus musculus OX=10090 GN=Nolc1 PE=1 SV=1	Nolc1
E9Q5C9	625	S	0.644	0.000182439	Nucleolar and coiled-body phosphoprotein 1 OS=Mus musculus OX=10090 GN=Nolc1 PE=1 SV=1	Nolc1
E9Q5C9	646	S	0.699	0.00114209	Nucleolar and coiled-body phosphoprotein 1 OS=Mus musculus OX=10090 GN=Nolc1 PE=1 SV=1	Nolc1
P17742	77	S	1.438	6.50024e-06	Peptidyl-prolyl cis-trans isomerase A OS=Mus musculus OX=10090 GN=Ppia PE=1 SV=2	Ppia
Q9Z1N2	276	S	0.606	4.17439e-05	Origin recognition complex subunit 1 OS=Mus musculus OX=10090 GN=Orc1 PE=1 SV=2	Orc1
Q9Z1N2	377	S	0.629	0.00119188	Origin recognition complex subunit 1 OS=Mus musculus OX=10090 GN=Orc1 PE=1 SV=2	Orc1
O70400	144	S	0.451	0.00056402	PDZ and LIM domain protein 1 OS=Mus musculus OX=10090 GN=Pdlim1 PE=1 SV=4	Pdlim1
Q80WE4	1694	S	0.537	0.00137282	Kinesin-like protein KIF20B OS=Mus musculus OX=10090 GN=Kif20b PE=1 SV=3	Kif20b
Q9WTX2	18	S	0.751	0.00231929	Interferon-inducible double-stranded RNA-dependent protein kinase activator A OS=Mus musculus OX=10090 GN=Prkra PE=1 SV=1	Prkra
E9PVX6	3021	T	0.674	0.00177777	Proliferation marker protein Ki-67 OS=Mus musculus OX=10090 GN=Mki67 PE=1 SV=1	Mki67
E9PVX6	1844	S	0.551	0.000129195	Proliferation marker protein Ki-67 OS=Mus musculus OX=10090 GN=Mki67 PE=1 SV=1	Mki67
E9PVX6	337	S	0.641	9.60096e-06	Proliferation marker protein Ki-67 OS=Mus musculus OX=10090 GN=Mki67 PE=1 SV=1	Mki67
E9PVX6	774	S	0.381	8.47841e-05	Proliferation marker protein Ki-67 OS=Mus musculus OX=10090 GN=Mki67 PE=1 SV=1	Mki67
Q9R0L6	1332	S	0.756	0.00280236	Pericentriolar material 1 protein OS=Mus musculus OX=10090 GN=Pcm1 PE=1 SV=2	Pcm1
Q05793	2296	S	0.743	0.0235403	Basement membrane-specific heparan sulfate proteoglycan core protein OS=Mus musculus OX=10090 GN=Hspg2 PE=1 SV=1	Hspg2
Q9JMK2	363	S	1.363	0.0397061	Casein kinase I isoform epsilon OS=Mus musculus OX=10090 GN=Csnk1e PE=1 SV=2	Csnk1e
P17809	473	S	0.537	0.000131591	Solute carrier family 2, facilitated glucose transporter member 1 OS=Mus musculus OX=10090 GN=Slc2a1 PE=1 SV=4	Slc2a1
Q9Z0P4	244	S	0.704	0.000471385	Paralemmin-1 OS=Mus musculus OX=10090 GN=Palm PE=1 SV=1	Palm
Q9Z0P4	87	S	0.68	0.00028634	Paralemmin-1 OS=Mus musculus OX=10090 GN=Palm PE=1 SV=1	Palm
Q9Z0P4	157	S	0.753	0.00159626	Paralemmin-1 OS=Mus musculus OX=10090 GN=Palm PE=1 SV=1	Palm
P17156	530	S	0.722	0.0030482	Heat shock-related 70 kDa protein 2 OS=Mus musculus OX=10090 GN=Hspa2 PE=1 SV=2	Hspa2
Q0GNC1	1186	S	0.761	0.00127713	Inverted formin-2 OS=Mus musculus OX=10090 GN=Inf2 PE=1 SV=1	Inf2
Q8BRV5	205	S	0.752	0.0010686	Uncharacterized protein KIAA1671 OS=Mus musculus OX=10090 GN=Kiaa1671 PE=2 SV=1	Kiaa1671
P21619	427	S	0.665	0.000686767	Lamin-B2 OS=Mus musculus OX=10090 GN=Lmnb2 PE=1 SV=2	Lmnb2
Q80SY5	523	S	0.544	0.00144311	Pre-mRNA-splicing factor 38B OS=Mus musculus OX=10090 GN=Prpf38b PE=1 SV=1	Prpf38b
Q9CQ22	28	T	0.763	0.00909998	Ragulator complex protein LAMTOR1 OS=Mus musculus OX=10090 GN=Lamtor1 PE=1 SV=1	Lamtor1
A2AJ15	102	S	0.751	0.00278617	Endoplasmic reticulum mannosyl-oligosaccharide 1,2-alpha-mannosidase OS=Mus musculus OX=10090 GN=Man1b1 PE=1 SV=1	Man1b1
Q8K310	150	T	0.765	0.0243823	Matrin-3 OS=Mus musculus OX=10090 GN=Matr3 PE=1 SV=1	Matr3
Q9DBX2	18	S	1.53	0.00152306	Phosducin-like protein OS=Mus musculus OX=10090 GN=Pdcl PE=1 SV=1	Pdcl
Q9DBX2	20	S	1.53	0.00152306	Phosducin-like protein OS=Mus musculus OX=10090 GN=Pdcl PE=1 SV=1	Pdcl
Q6DVA0	150	S	1.479	0.000766063	LEM domain-containing protein 2 OS=Mus musculus OX=10090 GN=Lemd2 PE=1 SV=1	Lemd2
Q6DVA0	149	S	1.479	0.000766063	LEM domain-containing protein 2 OS=Mus musculus OX=10090 GN=Lemd2 PE=1 SV=1	Lemd2
O88559	487	S	0.59	0.000183508	Menin OS=Mus musculus OX=10090 GN=Men1 PE=1 SV=2	Men1
Q6P8I4	87	S	0.547	3.45484e-05	PEST proteolytic signal-containing nuclear protein OS=Mus musculus OX=10090 GN=Pcnp PE=1 SV=1	Pcnp
Q61823	457	S	0.757	0.0110208	Programmed cell death protein 4 OS=Mus musculus OX=10090 GN=Pdcd4 PE=1 SV=1	Pdcd4
Q5PSV9	444	T	0.764	0.000916098	Mediator of DNA damage checkpoint protein 1 OS=Mus musculus OX=10090 GN=Mdc1 PE=1 SV=1	Mdc1
Q5PSV9	1480	T	0.686	0.00160496	Mediator of DNA damage checkpoint protein 1 OS=Mus musculus OX=10090 GN=Mdc1 PE=1 SV=1	Mdc1
Q6PDN3	602	S	0.467	9.34781e-05	Myosin light chain kinase, smooth muscle OS=Mus musculus OX=10090 GN=Mylk PE=1 SV=3	Mylk
Q6PDN3	289	S	0.682	5.36255e-05	Myosin light chain kinase, smooth muscle OS=Mus musculus OX=10090 GN=Mylk PE=1 SV=3	Mylk
P97863	328	S	0.767	0.0115996	Nuclear factor 1 B-type OS=Mus musculus OX=10090 GN=Nfib PE=1 SV=2	Nfib
Q8CI95	194	S	0.718	0.00200439	Oxysterol-binding protein-related protein 11 OS=Mus musculus OX=10090 GN=Osbpl11 PE=1 SV=2	Osbpl11
Q6A026	1207	T	0.672	0.000228893	Sister chromatid cohesion protein PDS5 homolog A OS=Mus musculus OX=10090 GN=Pds5a PE=1 SV=3	Pds5a
P15702	339	S	0.737	0.00122242	Leukosialin OS=Mus musculus OX=10090 GN=Spn PE=1 SV=1	Spn
P15702	283	T	0.56	4.68596e-05	Leukosialin OS=Mus musculus OX=10090 GN=Spn PE=1 SV=1	Spn
P25206	160	S	0.693	0.00102625	DNA replication licensing factor MCM3 OS=Mus musculus OX=10090 GN=Mcm3 PE=1 SV=2	Mcm3
Q9R0Q4	71	S	0.563	0.00327648	Mortality factor 4-like protein 2 OS=Mus musculus OX=10090 GN=Morf4l2 PE=1 SV=1	Morf4l2
Q99NH2	920	S	0.739	0.0231796	Partitioning defective 3 homolog OS=Mus musculus OX=10090 GN=Pard3 PE=1 SV=2	Pard3
P25799	944	S	0.709	0.000619162	Nuclear factor NF-kappa-B p105 subunit OS=Mus musculus OX=10090 GN=Nfkb1 PE=1 SV=2	Nfkb1
Q9CRD0	108	S	0.729	0.00288158	OCIA domain-containing protein 1 OS=Mus musculus OX=10090 GN=Ociad1 PE=1 SV=1	Ociad1
Q9CRD0	123	S	0.726	0.0366153	OCIA domain-containing protein 1 OS=Mus musculus OX=10090 GN=Ociad1 PE=1 SV=1	Ociad1
Q9CRD0	122	S	0.671	0.00676665	OCIA domain-containing protein 1 OS=Mus musculus OX=10090 GN=Ociad1 PE=1 SV=1	Ociad1
Q4FK66	216	S	0.565	0.000906001	Pre-mRNA-splicing factor 38A OS=Mus musculus OX=10090 GN=Prpf38a PE=1 SV=1	Prpf38a
Q6VN19	486	T	0.638	0.000217668	Ran-binding protein 10 OS=Mus musculus OX=10090 GN=Ranbp10 PE=1 SV=2	Ranbp10
Q0VBL3	686	S	0.738	0.00759835	RNA-binding protein 15 OS=Mus musculus OX=10090 GN=Rbm15 PE=1 SV=1	Rbm15
Q0VBL3	108	S	0.752	0.00309681	RNA-binding protein 15 OS=Mus musculus OX=10090 GN=Rbm15 PE=1 SV=1	Rbm15
Q0VBL3	104	S	0.752	0.00309681	RNA-binding protein 15 OS=Mus musculus OX=10090 GN=Rbm15 PE=1 SV=1	Rbm15
Q7TPW1	436	S	0.696	0.0026058	Nexilin OS=Mus musculus OX=10090 GN=Nexn PE=1 SV=3	Nexn
Q7TPW1	211	S	0.74	0.00122022	Nexilin OS=Mus musculus OX=10090 GN=Nexn PE=1 SV=3	Nexn
Q9JJY3	289	S	0.701	0.00121892	Sphingomyelin phosphodiesterase 3 OS=Mus musculus OX=10090 GN=Smpd3 PE=1 SV=1	Smpd3
Q9JJY3	208	S	0.439	0.000235367	Sphingomyelin phosphodiesterase 3 OS=Mus musculus OX=10090 GN=Smpd3 PE=1 SV=1	Smpd3
Q9QXK2	158	S	0.657	0.00105	E3 ubiquitin-protein ligase RAD18 OS=Mus musculus OX=10090 GN=Rad18 PE=1 SV=2	Rad18
Q61469	273	S	0.659	0.0349492	Phospholipid phosphatase 1 OS=Mus musculus OX=10090 GN=Plpp1 PE=1 SV=1	Plpp1
Q61469	267	T	0.476	0.000768012	Phospholipid phosphatase 1 OS=Mus musculus OX=10090 GN=Plpp1 PE=1 SV=1	Plpp1
Q76KJ5	170	S	0.667	0.000232805	DNA-directed RNA polymerase I subunit RPA34 OS=Mus musculus OX=10090 GN=Polr1g PE=1 SV=2	Polr1g
Q6PHZ5	559	S	0.668	0.000804951	Putative RNA-binding protein 15B OS=Mus musculus OX=10090 GN=Rbm15b PE=1 SV=2	Rbm15b
Q6PHZ5	234	T	0.761	0.0279504	Putative RNA-binding protein 15B OS=Mus musculus OX=10090 GN=Rbm15b PE=1 SV=2	Rbm15b
P13405	367	T	0.699	0.000312455	Retinoblastoma-associated protein OS=Mus musculus OX=10090 GN=Rb1 PE=1 SV=2	Rb1
Q9JJF3	107	S	0.629	2.85893e-05	Ribosomal oxygenase 1 OS=Mus musculus OX=10090 GN=Riox1 PE=1 SV=2	Riox1
P70336	1374	S	0.751	0.000319557	Rho-associated protein kinase 2 OS=Mus musculus OX=10090 GN=Rock2 PE=1 SV=1	Rock2
Q6NXI6	1117	S	0.596	0.000281628	Regulation of nuclear pre-mRNA domain-containing protein 2 OS=Mus musculus OX=10090 GN=Rprd2 PE=1 SV=1	Rprd2
P83093	631	S	0.729	6.10044e-05	Stromal interaction molecule 2 OS=Mus musculus OX=10090 GN=Stim2 PE=1 SV=2	Stim2
O70480	17	S	0.657	0.0196975	Vesicle-associated membrane protein 4 OS=Mus musculus OX=10090 GN=Vamp4 PE=1 SV=1	Vamp4
B2RRE7	1042	S	0.765	0.0033376	OTU domain-containing protein 4 OS=Mus musculus OX=10090 GN=Otud4 PE=1 SV=1	Otud4
Q9D3E6	1065	S	1.46	0.00332465	Cohesin subunit SA-1 OS=Mus musculus OX=10090 GN=Stag1 PE=1 SV=3	Stag1
Q5U5Q9	689	S	0.617	0.00141077	BRCA1-A complex subunit RAP80 OS=Mus musculus OX=10090 GN=Uimc1 PE=1 SV=2	Uimc1
Q6ZQB6	1057	S	0.657	0.000432687	Inositol hexakisphosphate and diphosphoinositol-pentakisphosphate kinase 2 OS=Mus musculus OX=10090 GN=Ppip5k2 PE=1 SV=3	Ppip5k2
Q6Y685	45	S	0.766	0.0024405	Transforming acidic coiled-coil-containing protein 1 OS=Mus musculus OX=10090 GN=Tacc1 PE=1 SV=1	Tacc1
Q6ZPJ0	195	S	0.763	0.039189	Testis-expressed protein 2 OS=Mus musculus OX=10090 GN=Tex2 PE=1 SV=2	Tex2
Q62511	106	S	1.444	0.0020019	E3 ubiquitin-protein ligase ZFP91 OS=Mus musculus OX=10090 GN=Zfp91 PE=1 SV=3	Zfp91
Q8K4P0	999	S	0.752	0.000213831	pre-mRNA 3' end processing protein WDR33 OS=Mus musculus OX=10090 GN=Wdr33 PE=1 SV=1	Wdr33
Q8BJH1	222	S	0.756	0.000271269	Zinc finger C2HC domain-containing protein 1A OS=Mus musculus OX=10090 GN=Zc2hc1a PE=1 SV=1	Zc2hc1a
Q9JHE7	291	S	0.71	0.0145859	Protein TSSC4 OS=Mus musculus OX=10090 GN=Tssc4 PE=1 SV=1	Tssc4
Q9Z2D1	58	S	0.704	0.00422359	Myotubularin-related protein 2 OS=Mus musculus OX=10090 GN=Mtmr2 PE=1 SV=3	Mtmr2
P46061	444	S	0.743	0.0029136	Ran GTPase-activating protein 1 OS=Mus musculus OX=10090 GN=Rangap1 PE=1 SV=2	Rangap1
Q3URU2	235	S	0.518	0.000243797	Paternally-expressed gene 3 protein OS=Mus musculus OX=10090 GN=Peg3 PE=1 SV=1	Peg3
Q91VY5	418	S	1.338	0.00384113	Lysine-specific demethylase 4B OS=Mus musculus OX=10090 GN=Kdm4b PE=2 SV=1	Kdm4b
Q91VY5	619	S	1.429	0.00219379	Lysine-specific demethylase 4B OS=Mus musculus OX=10090 GN=Kdm4b PE=2 SV=1	Kdm4b
Q91VE6	270	S	0.446	6.14485e-05	MKI67 FHA domain-interacting nucleolar phosphoprotein OS=Mus musculus OX=10090 GN=Nifk PE=1 SV=1	Nifk
P35486	300	S	0.686	0.0111338	Pyruvate dehydrogenase E1 component subunit alpha, somatic form, mitochondrial OS=Mus musculus OX=10090 GN=Pdha1 PE=1 SV=1	Pdha1
B1AUE5	254	S	1.766	0.0105347	Peroxisome biogenesis factor 10 OS=Mus musculus OX=10090 GN=Pex10 PE=2 SV=1	Pex10
Q69ZX6	737	S	0.688	0.0138144	ATPase MORC2A OS=Mus musculus OX=10090 GN=Morc2a PE=1 SV=2	Morc2a
Q69ZX6	741	S	0.688	0.0138144	ATPase MORC2A OS=Mus musculus OX=10090 GN=Morc2a PE=1 SV=2	Morc2a
O35130	16	S	0.629	0.000318727	Ribosomal RNA small subunit methyltransferase NEP1 OS=Mus musculus OX=10090 GN=Emg1 PE=1 SV=1	Emg1
B9EJ80	964	T	1.401	0.0270887	PDZ domain-containing protein 8 OS=Mus musculus OX=10090 GN=Pdzd8 PE=1 SV=1	Pdzd8
Q6PR54	1439	S	0.548	0.000787466	Telomere-associated protein RIF1 OS=Mus musculus OX=10090 GN=Rif1 PE=1 SV=2	Rif1
Q6PR54	1528	S	0.714	0.000910217	Telomere-associated protein RIF1 OS=Mus musculus OX=10090 GN=Rif1 PE=1 SV=2	Rif1
Q6PR54	1407	S	0.468	0.000143077	Telomere-associated protein RIF1 OS=Mus musculus OX=10090 GN=Rif1 PE=1 SV=2	Rif1
Q6PR54	2296	S	0.545	3.97495e-06	Telomere-associated protein RIF1 OS=Mus musculus OX=10090 GN=Rif1 PE=1 SV=2	Rif1
Q6PR54	1683	S	0.757	0.0183056	Telomere-associated protein RIF1 OS=Mus musculus OX=10090 GN=Rif1 PE=1 SV=2	Rif1
P14733	21	T	0.736	6.74083e-06	Lamin-B1 OS=Mus musculus OX=10090 GN=Lmnb1 PE=1 SV=3	Lmnb1
Q6NZN0	176	S	1.526	0.000348534	RNA-binding protein 26 OS=Mus musculus OX=10090 GN=Rbm26 PE=1 SV=2	Rbm26
Q6NZN0	178	S	1.526	0.000348534	RNA-binding protein 26 OS=Mus musculus OX=10090 GN=Rbm26 PE=1 SV=2	Rbm26
Q8C796	63	S	0.768	0.00766747	REST corepressor 2 OS=Mus musculus OX=10090 GN=Rcor2 PE=1 SV=1	Rcor2
P70255	339	S	0.761	0.0147232	Nuclear factor 1 C-type OS=Mus musculus OX=10090 GN=Nfic PE=1 SV=1	Nfic
P35831	366	T	0.729	0.00957965	Tyrosine-protein phosphatase non-receptor type 12 OS=Mus musculus OX=10090 GN=Ptpn12 PE=1 SV=3	Ptpn12
Q922Q2	57	T	1.358	0.0148184	Serine/threonine-protein kinase RIO1 OS=Mus musculus OX=10090 GN=Riok1 PE=1 SV=2	Riok1
Q8C129	80	S	0.353	1.46841e-05	Leucyl-cystinyl aminopeptidase OS=Mus musculus OX=10090 GN=Lnpep PE=1 SV=1	Lnpep
Q60855	415	S	0.729	0.000505839	Receptor-interacting serine/threonine-protein kinase 1 OS=Mus musculus OX=10090 GN=Ripk1 PE=1 SV=1	Ripk1
Q5HZJ0	299	S	1.418	0.00959827	Ribonuclease 3 OS=Mus musculus OX=10090 GN=Drosha PE=1 SV=1	Drosha
P63325	51	S	0.76	0.00289042	40S ribosomal protein S10 OS=Mus musculus OX=10090 GN=Rps10 PE=1 SV=1	Rps10
P30051	102	S	0.76	0.00810503	Transcriptional enhancer factor TEF-1 OS=Mus musculus OX=10090 GN=Tead1 PE=1 SV=2	Tead1
Q8BGE4	151	S	0.492	5.05536e-05	Sushi domain-containing protein 6 OS=Mus musculus OX=10090 GN=Susd6 PE=2 SV=1	Susd6
Q4VA53	1359	T	0.75	0.000324007	Sister chromatid cohesion protein PDS5 homolog B OS=Mus musculus OX=10090 GN=Pds5b PE=1 SV=1	Pds5b
Q4VA53	1367	S	0.699	0.000375732	Sister chromatid cohesion protein PDS5 homolog B OS=Mus musculus OX=10090 GN=Pds5b PE=1 SV=1	Pds5b
Q4VA53	1368	T	0.699	0.000375732	Sister chromatid cohesion protein PDS5 homolog B OS=Mus musculus OX=10090 GN=Pds5b PE=1 SV=1	Pds5b
Q3TUF7	446	S	0.745	0.000565858	YEATS domain-containing protein 2 OS=Mus musculus OX=10090 GN=Yeats2 PE=1 SV=2	Yeats2
Q61464	1400	S	0.695	0.000143559	Zinc finger protein 638 OS=Mus musculus OX=10090 GN=Znf638 PE=1 SV=2	Znf638
Q61464	543	S	1.521	0.0104874	Zinc finger protein 638 OS=Mus musculus OX=10090 GN=Znf638 PE=1 SV=2	Znf638
P29533	730	S	0.576	0.000183082	Vascular cell adhesion protein 1 OS=Mus musculus OX=10090 GN=Vcam1 PE=1 SV=1	Vcam1
Q9WTU0	511	S	0.749	0.000620488	Lysine-specific demethylase PHF2 OS=Mus musculus OX=10090 GN=Phf2 PE=1 SV=2	Phf2
Q62172	34	S	0.706	0.000427204	RalA-binding protein 1 OS=Mus musculus OX=10090 GN=Ralbp1 PE=1 SV=4	Ralbp1
Q8CF89	7	S	0.73	0.00107952	TGF-beta-activated kinase 1 and MAP3K7-binding protein 1 OS=Mus musculus OX=10090 GN=Tab1 PE=1 SV=2	Tab1
Q91XU0	75	S	0.757	0.000232336	ATPase WRNIP1 OS=Mus musculus OX=10090 GN=Wrnip1 PE=1 SV=2	Wrnip1
Q0VEE6	337	S	0.677	0.000934505	Zinc finger protein 800 OS=Mus musculus OX=10090 GN=Znf800 PE=1 SV=1	Znf800
Q0VEE6	318	S	0.76	0.00205635	Zinc finger protein 800 OS=Mus musculus OX=10090 GN=Znf800 PE=1 SV=1	Znf800
P23949	57	S	0.76	0.012951	mRNA decay activator protein ZFP36L2 OS=Mus musculus OX=10090 GN=Zfp36l2 PE=1 SV=2	Zfp36l2
P23949	127	S	0.743	0.00162361	mRNA decay activator protein ZFP36L2 OS=Mus musculus OX=10090 GN=Zfp36l2 PE=1 SV=2	Zfp36l2
Q9DBU0	194	S	0.687	0.000368936	Transmembrane 9 superfamily member 1 OS=Mus musculus OX=10090 GN=Tm9sf1 PE=2 SV=2	Tm9sf1
Q9D883	236	S	0.746	0.0134237	Splicing factor U2AF 35 kDa subunit OS=Mus musculus OX=10090 GN=U2af1 PE=1 SV=4	U2af1
Q924H7	96	S	1.71	0.00381305	WW domain-containing adapter protein with coiled-coil OS=Mus musculus OX=10090 GN=Wac PE=1 SV=2	Wac
Q924C1	416	S	1.82	8.40941e-05	Exportin-5 OS=Mus musculus OX=10090 GN=Xpo5 PE=1 SV=1	Xpo5
P58871	602	S	0.764	0.00328095	182 kDa tankyrase-1-binding protein OS=Mus musculus OX=10090 GN=Tnks1bp1 PE=1 SV=2	Tnks1bp1
P58871	845	S	0.706	0.000279116	182 kDa tankyrase-1-binding protein OS=Mus musculus OX=10090 GN=Tnks1bp1 PE=1 SV=2	Tnks1bp1
P58871	1131	S	0.724	0.000784834	182 kDa tankyrase-1-binding protein OS=Mus musculus OX=10090 GN=Tnks1bp1 PE=1 SV=2	Tnks1bp1
P23881	129	S	0.619	0.0115888	Transcription elongation factor A protein 3 OS=Mus musculus OX=10090 GN=Tcea3 PE=1 SV=3	Tcea3
Q6DIC0	1382	S	0.751	0.000763251	Probable global transcription activator SNF2L2 OS=Mus musculus OX=10090 GN=Smarca2 PE=1 SV=1	Smarca2
Q6DIC0	334	S	0.727	0.00112547	Probable global transcription activator SNF2L2 OS=Mus musculus OX=10090 GN=Smarca2 PE=1 SV=1	Smarca2
Q9EQQ0	455	S	0.665	0.000348215	Histone-lysine N-methyltransferase SUV39H2 OS=Mus musculus OX=10090 GN=Suv39h2 PE=1 SV=1	Suv39h2
Q8BL80	529	S	1.395	0.0349854	Rho GTPase-activating protein 22 OS=Mus musculus OX=10090 GN=Arhgap22 PE=1 SV=2	Arhgap22
Q9D823	17	T	0.756	0.00621518	60S ribosomal protein L37 OS=Mus musculus OX=10090 GN=Rpl37 PE=1 SV=3	Rpl37
P62754	82	S	0.762	0.00812299	40S ribosomal protein S6 OS=Mus musculus OX=10090 GN=Rps6 PE=1 SV=1	Rps6
P62754	236	S	0.607	0.000540322	40S ribosomal protein S6 OS=Mus musculus OX=10090 GN=Rps6 PE=1 SV=1	Rps6
Q8CCI5	99	S	0.613	0.000532329	RING1 and YY1-binding protein OS=Mus musculus OX=10090 GN=Rybp PE=1 SV=1	Rybp
Q925H1	157	S	0.703	0.00655185	Zinc finger transcription factor Trps1 OS=Mus musculus OX=10090 GN=Trps1 PE=1 SV=1	Trps1
Q925H1	1081	S	0.692	0.021274	Zinc finger transcription factor Trps1 OS=Mus musculus OX=10090 GN=Trps1 PE=1 SV=1	Trps1
Q9QZE7	17	T	0.732	0.0359207	Translin-associated protein X OS=Mus musculus OX=10090 GN=Tsnax PE=1 SV=1	Tsnax
P35235	542	Y	0.666	0.00246087	Tyrosine-protein phosphatase non-receptor type 11 OS=Mus musculus OX=10090 GN=Ptpn11 PE=1 SV=3	Ptpn11
P47911	21	S	1.33	0.00588547	60S ribosomal protein L6 OS=Mus musculus OX=10090 GN=Rpl6 PE=1 SV=3	Rpl6
Q78WZ7	325	S	0.671	0.000468635	DNA-directed RNA polymerase I subunit RPA43 OS=Mus musculus OX=10090 GN=Polr1f PE=1 SV=1	Polr1f
Q08943	659	S	0.747	0.00210275	FACT complex subunit SSRP1 OS=Mus musculus OX=10090 GN=Ssrp1 PE=1 SV=2	Ssrp1
Q8R1G6	107	S	0.649	0.000472152	PDZ and LIM domain protein 2 OS=Mus musculus OX=10090 GN=Pdlim2 PE=1 SV=1	Pdlim2
Q8R1G6	210	S	0.614	0.000176514	PDZ and LIM domain protein 2 OS=Mus musculus OX=10090 GN=Pdlim2 PE=1 SV=1	Pdlim2
P97797	408	S	0.648	0.00529975	Tyrosine-protein phosphatase non-receptor type substrate 1 OS=Mus musculus OX=10090 GN=Sirpa PE=1 SV=2	Sirpa
O55201	36	S	1.394	0.00560138	Transcription elongation factor SPT5 OS=Mus musculus OX=10090 GN=Supt5h PE=1 SV=1	Supt5h
O35316	25	S	0.592	0.000282424	Sodium- and chloride-dependent taurine transporter OS=Mus musculus OX=10090 GN=Slc6a6 PE=1 SV=2	Slc6a6
O35316	600	S	0.601	0.000103969	Sodium- and chloride-dependent taurine transporter OS=Mus musculus OX=10090 GN=Slc6a6 PE=1 SV=2	Slc6a6
Q9CSN1	479	S	0.738	0.000767621	SNW domain-containing protein 1 OS=Mus musculus OX=10090 GN=Snw1 PE=1 SV=3	Snw1
Q923Q2	448	S	0.713	0.00592813	StAR-related lipid transfer protein 13 OS=Mus musculus OX=10090 GN=Stard13 PE=1 SV=5	Stard13
Q7M6Y3	16	S	0.651	0.00271397	Phosphatidylinositol-binding clathrin assembly protein OS=Mus musculus OX=10090 GN=Picalm PE=1 SV=1	Picalm
Q61818	1520	S	0.717	0.00220865	Retinoic acid-induced protein 1 OS=Mus musculus OX=10090 GN=Rai1 PE=1 SV=3	Rai1
Q9JIS8	983	T	0.684	9.87666e-05	Solute carrier family 12 member 4 OS=Mus musculus OX=10090 GN=Slc12a4 PE=1 SV=2	Slc12a4
A2AKX3	2595	S	0.646	0.020687	Probable helicase senataxin OS=Mus musculus OX=10090 GN=Setx PE=1 SV=1	Setx
Q3USH5	883	S	0.752	0.00961789	Splicing factor, suppressor of white-apricot homolog OS=Mus musculus OX=10090 GN=Sfswap PE=1 SV=2	Sfswap
Q60953	503	S	0.595	0.000240495	Protein PML OS=Mus musculus OX=10090 GN=Pml PE=1 SV=3	Pml
Q60953	519	S	0.749	0.0171385	Protein PML OS=Mus musculus OX=10090 GN=Pml PE=1 SV=3	Pml
Q62376	332	S	0.678	0.00585853	U1 small nuclear ribonucleoprotein 70 kDa OS=Mus musculus OX=10090 GN=Snrnp70 PE=1 SV=2	Snrnp70
G3X9J0	136	S	0.674	0.000555832	Signal-induced proliferation-associated 1-like protein 3 OS=Mus musculus OX=10090 GN=Sipa1l3 PE=1 SV=1	Sipa1l3
Q6P069	172	S	0.572	0.0019462	Sorcin OS=Mus musculus OX=10090 GN=Sri PE=1 SV=1	Sri
P97496	397	T	0.576	0.000110654	SWI/SNF complex subunit SMARCC1 OS=Mus musculus OX=10090 GN=Smarcc1 PE=1 SV=2	Smarcc1
Q9DCI3	39	S	1.313	0.00285972	STARD3 N-terminal-like protein OS=Mus musculus OX=10090 GN=Stard3nl PE=1 SV=2	Stard3nl
Q8VEA8	186	S	1.359	0.00284835	Ras-related protein Rab-7b OS=Mus musculus OX=10090 GN=Rab7b PE=1 SV=1	Rab7b
Q8K4L3	1011	S	0.712	7.71316e-05	Supervillin OS=Mus musculus OX=10090 GN=Svil PE=1 SV=1	Svil
Q8BJS4	281	S	0.621	0.000514335	SUN domain-containing protein 2 OS=Mus musculus OX=10090 GN=Sun2 PE=1 SV=3	Sun2
Q8BJS4	296	S	0.733	0.000842686	SUN domain-containing protein 2 OS=Mus musculus OX=10090 GN=Sun2 PE=1 SV=3	Sun2
P15116	788	S	0.667	0.0017055	Cadherin-2 OS=Mus musculus OX=10090 GN=Cdh2 PE=1 SV=2	Cdh2
A6H8H2	720	S	0.723	0.000754084	DENN domain-containing protein 4C OS=Mus musculus OX=10090 GN=Dennd4c PE=1 SV=1	Dennd4c
A6H8H2	1043	S	0.674	0.00359932	DENN domain-containing protein 4C OS=Mus musculus OX=10090 GN=Dennd4c PE=1 SV=1	Dennd4c
O88487	81	S	0.667	0.00270682	Cytoplasmic dynein 1 intermediate chain 2 OS=Mus musculus OX=10090 GN=Dync1i2 PE=1 SV=1	Dync1i2
O08553	509	T	0.762	0.00190368	Dihydropyrimidinase-related protein 2 OS=Mus musculus OX=10090 GN=Dpysl2 PE=1 SV=2	Dpysl2
Q8BGU5	21	S	0.737	0.000384288	Cyclin-Y OS=Mus musculus OX=10090 GN=Ccny PE=1 SV=1	Ccny
Q8BGU5	25	S	0.737	0.000384288	Cyclin-Y OS=Mus musculus OX=10090 GN=Ccny PE=1 SV=1	Ccny
Q61554	2704	S	0.692	0.000834786	Fibrillin-1 OS=Mus musculus OX=10090 GN=Fbn1 PE=1 SV=2	Fbn1
Q6Y7W8	202	S	0.658	0.000304447	GRB10-interacting GYF protein 2 OS=Mus musculus OX=10090 GN=Gigyf2 PE=1 SV=2	Gigyf2
P47856	259	S	0.752	0.000770748	Glutamine--fructose-6-phosphate aminotransferase [isomerizing] 1 OS=Mus musculus OX=10090 GN=Gfpt1 PE=1 SV=3	Gfpt1
Q8BGC0	388	S	0.58	2.0558e-05	HIV Tat-specific factor 1 homolog OS=Mus musculus OX=10090 GN=Htatsf1 PE=1 SV=1	Htatsf1
E9Q1P8	300	S	0.599	0.0232106	Interferon regulatory factor 2-binding protein 2 OS=Mus musculus OX=10090 GN=Irf2bp2 PE=1 SV=1	Irf2bp2
Q6Q477	1126	S	0.676	0.00619137	Plasma membrane calcium-transporting ATPase 4 OS=Mus musculus OX=10090 GN=Atp2b4 PE=1 SV=1	Atp2b4
Q6Q477	1125	S	0.719	0.00129129	Plasma membrane calcium-transporting ATPase 4 OS=Mus musculus OX=10090 GN=Atp2b4 PE=1 SV=1	Atp2b4
Q99MS7	1460	S	0.68	0.00192842	EH domain-binding protein 1-like protein 1 OS=Mus musculus OX=10090 GN=Ehbp1l1 PE=1 SV=1	Ehbp1l1
Q91WJ8	95	S	0.76	0.000355569	Far upstream element-binding protein 1 OS=Mus musculus OX=10090 GN=Fubp1 PE=1 SV=1	Fubp1
Q69ZR2	1576	S	1.455	0.000223733	E3 ubiquitin-protein ligase HECTD1 OS=Mus musculus OX=10090 GN=Hectd1 PE=1 SV=2	Hectd1
Q03963	163	S	0.768	0.0226096	Interferon-induced, double-stranded RNA-activated protein kinase OS=Mus musculus OX=10090 GN=Eif2ak2 PE=1 SV=2	Eif2ak2
Q8R1A4	439	S	0.693	0.00184379	Dedicator of cytokinesis protein 7 OS=Mus musculus OX=10090 GN=Dock7 PE=1 SV=3	Dock7
Q8R1A4	452	S	0.756	0.000335593	Dedicator of cytokinesis protein 7 OS=Mus musculus OX=10090 GN=Dock7 PE=1 SV=3	Dock7
P16092	410	S	0.614	0.00210715	Fibroblast growth factor receptor 1 OS=Mus musculus OX=10090 GN=Fgfr1 PE=1 SV=2	Fgfr1
Q9QYY0	646	S	0.698	0.00195446	GRB2-associated-binding protein 1 OS=Mus musculus OX=10090 GN=Gab1 PE=1 SV=2	Gab1
Q9QYY0	419	S	0.343	0.0014146	GRB2-associated-binding protein 1 OS=Mus musculus OX=10090 GN=Gab1 PE=1 SV=2	Gab1
Q9QYY0	440	S	1.541	7.43649e-05	GRB2-associated-binding protein 1 OS=Mus musculus OX=10090 GN=Gab1 PE=1 SV=2	Gab1
Q9QYY0	266	S	0.215	1.0433e-05	GRB2-associated-binding protein 1 OS=Mus musculus OX=10090 GN=Gab1 PE=1 SV=2	Gab1
Q9QYY0	276	S	0.726	0.00490257	GRB2-associated-binding protein 1 OS=Mus musculus OX=10090 GN=Gab1 PE=1 SV=2	Gab1
P43276	186	S	0.582	0.000255843	Histone H1.5 OS=Mus musculus OX=10090 GN=H1-5 PE=1 SV=2	H1-5
P43276	170	S	0.502	0.000296188	Histone H1.5 OS=Mus musculus OX=10090 GN=H1-5 PE=1 SV=2	H1-5
Q9ES28	673	S	0.755	0.00263359	Rho guanine nucleotide exchange factor 7 OS=Mus musculus OX=10090 GN=Arhgef7 PE=1 SV=2	Arhgef7
Q61112	192	T	0.762	0.00171562	45 kDa calcium-binding protein OS=Mus musculus OX=10090 GN=Sdf4 PE=1 SV=1	Sdf4
Q9D0N7	422	S	0.76	0.00276571	Chromatin assembly factor 1 subunit B OS=Mus musculus OX=10090 GN=Chaf1b PE=1 SV=1	Chaf1b
P42128	209	S	0.676	0.00783842	Forkhead box protein K1 OS=Mus musculus OX=10090 GN=Foxk1 PE=1 SV=2	Foxk1
P42128	414	S	0.759	0.0181796	Forkhead box protein K1 OS=Mus musculus OX=10090 GN=Foxk1 PE=1 SV=2	Foxk1
Q8R316	380	S	0.686	0.0145049	HMG box-containing protein 1 OS=Mus musculus OX=10090 GN=Hbp1 PE=1 SV=1	Hbp1
P62484	221	S	0.741	0.00337791	Abl interactor 2 OS=Mus musculus OX=10090 GN=Abi2 PE=1 SV=1	Abi2
Q61072	732	S	0.629	0.000121298	Disintegrin and metalloproteinase domain-containing protein 9 OS=Mus musculus OX=10090 GN=Adam9 PE=1 SV=2	Adam9
Q61072	735	S	0.6	2.31617e-05	Disintegrin and metalloproteinase domain-containing protein 9 OS=Mus musculus OX=10090 GN=Adam9 PE=1 SV=2	Adam9
Q924A2	470	T	1.385	0.0100565	Protein capicua homolog OS=Mus musculus OX=10090 GN=Cic PE=1 SV=2	Cic
P37913	51	S	0.634	0.000428764	DNA ligase 1 OS=Mus musculus OX=10090 GN=Lig1 PE=1 SV=2	Lig1
O54724	271	T	0.579	0.00017606	Caveolae-associated protein 1 OS=Mus musculus OX=10090 GN=Cavin1 PE=1 SV=1	Cavin1
P11087	95	S	1.503	0.00201071	Collagen alpha-1(I) chain OS=Mus musculus OX=10090 GN=Col1a1 PE=1 SV=4	Col1a1
Q62418	291	S	0.718	0.00748577	Drebrin-like protein OS=Mus musculus OX=10090 GN=Dbnl PE=1 SV=2	Dbnl
Q62418	299	T	0.726	0.000806096	Drebrin-like protein OS=Mus musculus OX=10090 GN=Dbnl PE=1 SV=2	Dbnl
P43274	187	S	0.423	2.19593e-05	Histone H1.4 OS=Mus musculus OX=10090 GN=H1-4 PE=1 SV=2	H1-4
E9Q394	1532	S	1.485	4.38859e-05	A-kinase anchor protein 13 OS=Mus musculus OX=10090 GN=Akap13 PE=1 SV=1	Akap13
Q3TMW1	193	S	0.607	0.000173265	Coiled-coil domain-containing protein 102A OS=Mus musculus OX=10090 GN=Ccdc102a PE=1 SV=2	Ccdc102a
Q9DA19	202	S	1.48	0.0256683	Corepressor interacting with RBPJ 1 OS=Mus musculus OX=10090 GN=Cir1 PE=1 SV=2	Cir1
Q9DA19	379	S	1.88	0.0102662	Corepressor interacting with RBPJ 1 OS=Mus musculus OX=10090 GN=Cir1 PE=1 SV=2	Cir1
Q9DA19	425	S	2.062	0.00363004	Corepressor interacting with RBPJ 1 OS=Mus musculus OX=10090 GN=Cir1 PE=1 SV=2	Cir1
Q9DA19	427	S	1.645	0.0100357	Corepressor interacting with RBPJ 1 OS=Mus musculus OX=10090 GN=Cir1 PE=1 SV=2	Cir1
Q3UMF0	1028	S	0.719	0.00141566	Cordon-bleu protein-like 1 OS=Mus musculus OX=10090 GN=Cobll1 PE=1 SV=2	Cobll1
Q3UMF0	541	S	0.757	0.0195898	Cordon-bleu protein-like 1 OS=Mus musculus OX=10090 GN=Cobll1 PE=1 SV=2	Cobll1
Q60767	889	S	0.482	0.000297882	Lymphocyte antigen 75 OS=Mus musculus OX=10090 GN=Ly75 PE=1 SV=2	Ly75
Q61881	500	S	0.716	0.0440207	DNA replication licensing factor MCM7 OS=Mus musculus OX=10090 GN=Mcm7 PE=1 SV=1	Mcm7
O70133	1172	S	0.756	0.00293132	ATP-dependent RNA helicase A OS=Mus musculus OX=10090 GN=Dhx9 PE=1 SV=2	Dhx9
Q8C147	2083	S	0.599	0.00170188	Dedicator of cytokinesis protein 8 OS=Mus musculus OX=10090 GN=Dock8 PE=1 SV=4	Dock8
Q8C147	1007	S	0.439	0.000325173	Dedicator of cytokinesis protein 8 OS=Mus musculus OX=10090 GN=Dock8 PE=1 SV=4	Dock8
Q8K3X4	195	S	1.31	0.00127346	Probable E3 ubiquitin-protein ligase IRF2BPL OS=Mus musculus OX=10090 GN=Irf2bpl PE=1 SV=1	Irf2bpl
Q505D1	1011	S	0.59	0.0115348	Serine/threonine-protein phosphatase 6 regulatory ankyrin repeat subunit A OS=Mus musculus OX=10090 GN=Ankrd28 PE=1 SV=1	Ankrd28
Q61687	1512	S	0.678	0.000339155	Transcriptional regulator ATRX OS=Mus musculus OX=10090 GN=Atrx PE=1 SV=3	Atrx
Q61687	315	S	0.671	0.000363408	Transcriptional regulator ATRX OS=Mus musculus OX=10090 GN=Atrx PE=1 SV=3	Atrx
Q61687	882	S	0.678	0.0459237	Transcriptional regulator ATRX OS=Mus musculus OX=10090 GN=Atrx PE=1 SV=3	Atrx
Q8K2Z4	466	S	0.73	0.000800186	Condensin complex subunit 1 OS=Mus musculus OX=10090 GN=Ncapd2 PE=1 SV=2	Ncapd2
G5E8P1	885	T	0.746	0.00178504	Bromodomain-containing protein 1 OS=Mus musculus OX=10090 GN=Brd1 PE=1 SV=1	Brd1
G5E8P1	808	S	0.765	0.0042706	Bromodomain-containing protein 1 OS=Mus musculus OX=10090 GN=Brd1 PE=1 SV=1	Brd1
G5E8P1	814	S	0.765	0.0042706	Bromodomain-containing protein 1 OS=Mus musculus OX=10090 GN=Brd1 PE=1 SV=1	Brd1
A2A5R2	276	S	1.333	9.48368e-06	Brefeldin A-inhibited guanine nucleotide-exchange protein 2 OS=Mus musculus OX=10090 GN=Arfgef2 PE=1 SV=1	Arfgef2
Q9Z2F7	165	S	0.676	0.00964703	BCL2/adenovirus E1B 19 kDa protein-interacting protein 3-like OS=Mus musculus OX=10090 GN=Bnip3l PE=1 SV=1	Bnip3l
Q63918	178	S	0.744	0.00512193	Caveolae-associated protein 2 OS=Mus musculus OX=10090 GN=Cavin2 PE=1 SV=3	Cavin2
Q63918	27	S	0.765	0.000920727	Caveolae-associated protein 2 OS=Mus musculus OX=10090 GN=Cavin2 PE=1 SV=3	Cavin2
Q52KE7	442	S	1.911	0.000950671	Cyclin-L1 OS=Mus musculus OX=10090 GN=Ccnl1 PE=1 SV=1	Ccnl1
Q80TV8	1220	S	1.302	0.0164907	CLIP-associating protein 1 OS=Mus musculus OX=10090 GN=Clasp1 PE=1 SV=2	Clasp1
O88271	246	S	0.758	0.0322359	Craniofacial development protein 1 OS=Mus musculus OX=10090 GN=Cfdp1 PE=1 SV=1	Cfdp1
Q9QXV1	110	S	0.645	0.000411618	Chromobox protein homolog 8 OS=Mus musculus OX=10090 GN=Cbx8 PE=1 SV=1	Cbx8
P23927	59	S	0.708	0.0141977	Alpha-crystallin B chain OS=Mus musculus OX=10090 GN=Cryab PE=1 SV=2	Cryab
Q99NH0	1705	S	0.654	4.67524e-05	Ankyrin repeat domain-containing protein 17 OS=Mus musculus OX=10090 GN=Ankrd17 PE=1 SV=2	Ankrd17
E0CYV9	776	S	1.39	9.52824e-05	Uncharacterized protein C4orf54 homolog OS=Mus musculus OX=10090 PE=1 SV=1	--
Q3V1L4	529	S	0.761	9.37955e-05	Cytosolic purine 5'-nucleotidase OS=Mus musculus OX=10090 GN=Nt5c2 PE=1 SV=2	Nt5c2
Q9D4H4	840	S	1.726	1.07793e-05	Angiomotin-like protein 1 OS=Mus musculus OX=10090 GN=Amotl1 PE=1 SV=2	Amotl1
Q9JKV1	405	S	0.765	0.00534108	Proteasomal ubiquitin receptor ADRM1 OS=Mus musculus OX=10090 GN=Adrm1 PE=1 SV=2	Adrm1
O70305	753	S	0.692	0.0113941	Ataxin-2 OS=Mus musculus OX=10090 GN=Atxn2 PE=1 SV=1	Atxn2
P28028	135	S	0.62	0.00166646	Serine/threonine-protein kinase B-raf OS=Mus musculus OX=10090 GN=Braf PE=1 SV=4	Braf
Q91W92	26	S	0.763	0.0100139	Cdc42 effector protein 1 OS=Mus musculus OX=10090 GN=Cdc42ep1 PE=1 SV=1	Cdc42ep1
Q91W92	173	S	0.655	0.00177896	Cdc42 effector protein 1 OS=Mus musculus OX=10090 GN=Cdc42ep1 PE=1 SV=1	Cdc42ep1
Q8K0V4	299	S	0.66	0.000289199	CCR4-NOT transcription complex subunit 3 OS=Mus musculus OX=10090 GN=Cnot3 PE=1 SV=1	Cnot3
Q6PDQ2	296	S	0.705	0.000412287	Chromodomain-helicase-DNA-binding protein 4 OS=Mus musculus OX=10090 GN=Chd4 PE=1 SV=1	Chd4
Q6PDQ2	1891	S	0.662	0.00115066	Chromodomain-helicase-DNA-binding protein 4 OS=Mus musculus OX=10090 GN=Chd4 PE=1 SV=1	Chd4
Q04899	109	S	0.768	0.00059052	Cyclin-dependent kinase 18 OS=Mus musculus OX=10090 GN=Cdk18 PE=1 SV=1	Cdk18
P49452	60	S	0.698	0.00149838	Centromere protein C OS=Mus musculus OX=10090 GN=Cenpc PE=1 SV=2	Cenpc
P49452	277	S	0.731	0.0103392	Centromere protein C OS=Mus musculus OX=10090 GN=Cenpc PE=1 SV=2	Cenpc
P53564	1265	S	0.737	0.00915886	Homeobox protein cut-like 1 OS=Mus musculus OX=10090 GN=Cux1 PE=1 SV=3	Cux1
P53564	1210	S	0.739	0.000938873	Homeobox protein cut-like 1 OS=Mus musculus OX=10090 GN=Cux1 PE=1 SV=3	Cux1
Q5SWU9	79	S	0.761	0.00649783	Acetyl-CoA carboxylase 1 OS=Mus musculus OX=10090 GN=Acaca PE=1 SV=1	Acaca
P31230	107	S	0.767	0.0045884	Aminoacyl tRNA synthase complex-interacting multifunctional protein 1 OS=Mus musculus OX=10090 GN=Aimp1 PE=1 SV=2	Aimp1
P98203	345	S	1.826	0.00323734	Armadillo repeat protein deleted in velo-cardio-facial syndrome homolog OS=Mus musculus OX=10090 GN=Arvcf PE=1 SV=2	Arvcf
Q7TQH0	453	S	0.747	0.00217227	Ataxin-2-like protein OS=Mus musculus OX=10090 GN=Atxn2l PE=1 SV=1	Atxn2l
Q7TQH0	687	S	1.575	0.000256855	Ataxin-2-like protein OS=Mus musculus OX=10090 GN=Atxn2l PE=1 SV=1	Atxn2l
E9Q6J5	1227	S	0.722	0.00478205	Biorientation of chromosomes in cell division protein 1-like 1 OS=Mus musculus OX=10090 GN=Bod1l PE=1 SV=1	Bod1l
E9Q6J5	240	S	0.65	0.00342665	Biorientation of chromosomes in cell division protein 1-like 1 OS=Mus musculus OX=10090 GN=Bod1l PE=1 SV=1	Bod1l
Q922M5	185	S	0.625	0.000411399	Cell division cycle-associated 7-like protein OS=Mus musculus OX=10090 GN=Cdca7l PE=1 SV=1	Cdca7l
Q922M5	183	S	0.674	0.000211539	Cell division cycle-associated 7-like protein OS=Mus musculus OX=10090 GN=Cdca7l PE=1 SV=1	Cdca7l
Q922M5	308	S	0.661	0.00299357	Cell division cycle-associated 7-like protein OS=Mus musculus OX=10090 GN=Cdca7l PE=1 SV=1	Cdca7l
Q922M5	136	S	0.526	0.00013896	Cell division cycle-associated 7-like protein OS=Mus musculus OX=10090 GN=Cdca7l PE=1 SV=1	Cdca7l
Q9EQG9	126	S	0.688	0.00480155	Ceramide transfer protein OS=Mus musculus OX=10090 GN=Cert1 PE=1 SV=1	Cert1
P40201	1663	S	0.696	0.00813546	Chromodomain-helicase-DNA-binding protein 1 OS=Mus musculus OX=10090 GN=Chd1 PE=1 SV=3	Chd1
P40201	1600	S	0.743	0.00109047	Chromodomain-helicase-DNA-binding protein 1 OS=Mus musculus OX=10090 GN=Chd1 PE=1 SV=3	Chd1
Q60875	781	S	1.345	0.0070495	Rho guanine nucleotide exchange factor 2 OS=Mus musculus OX=10090 GN=Arhgef2 PE=1 SV=4	Arhgef2
Q60875	133	S	0.733	0.00298489	Rho guanine nucleotide exchange factor 2 OS=Mus musculus OX=10090 GN=Arhgef2 PE=1 SV=4	Arhgef2
Q60875	137	S	0.68	0.000415838	Rho guanine nucleotide exchange factor 2 OS=Mus musculus OX=10090 GN=Arhgef2 PE=1 SV=4	Arhgef2
Q60875	885	S	0.741	0.0309345	Rho guanine nucleotide exchange factor 2 OS=Mus musculus OX=10090 GN=Arhgef2 PE=1 SV=4	Arhgef2
P16951	310	S	1.329	0.0191247	Cyclic AMP-dependent transcription factor ATF-2 OS=Mus musculus OX=10090 GN=Atf2 PE=1 SV=2	Atf2
Q6ZPF4	205	T	0.748	0.000507817	Formin-like protein 3 OS=Mus musculus OX=10090 GN=Fmnl3 PE=1 SV=2	Fmnl3
Q8BTM8	968	S	0.748	0.00013625	Filamin-A OS=Mus musculus OX=10090 GN=Flna PE=1 SV=5	Flna
F8VPU2	340	S	0.716	0.000381691	FERM, ARHGEF and pleckstrin domain-containing protein 1 OS=Mus musculus OX=10090 GN=Farp1 PE=1 SV=1	Farp1
F8VPU2	370	S	0.757	0.00262786	FERM, ARHGEF and pleckstrin domain-containing protein 1 OS=Mus musculus OX=10090 GN=Farp1 PE=1 SV=1	Farp1
G5E829	17	S	0.708	0.000332213	Plasma membrane calcium-transporting ATPase 1 OS=Mus musculus OX=10090 GN=Atp2b1 PE=1 SV=1	Atp2b1
A2AG58	210	S	0.673	0.000793004	BCLAF1 and THRAP3 family member 3 OS=Mus musculus OX=10090 GN=Bclaf3 PE=1 SV=1	Bclaf3
Q61686	93	S	0.59	3.14722e-05	Chromobox protein homolog 5 OS=Mus musculus OX=10090 GN=Cbx5 PE=1 SV=1	Cbx5
Q61686	14	S	0.746	0.0013767	Chromobox protein homolog 5 OS=Mus musculus OX=10090 GN=Cbx5 PE=1 SV=1	Cbx5
Q9CR86	53	S	0.71	0.0062995	Calcium-regulated heat stable protein 1 OS=Mus musculus OX=10090 GN=Carhsp1 PE=1 SV=1	Carhsp1
Q8K1M6	622	S	0.71	0.00173889	Dynamin-1-like protein OS=Mus musculus OX=10090 GN=Dnm1l PE=1 SV=2	Dnm1l
Q3U0L2	397	S	1.396	0.0126423	Ankyrin repeat domain-containing protein 33B OS=Mus musculus OX=10090 GN=Ankrd33b PE=1 SV=1	Ankrd33b
Q9Z277	189	S	0.586	3.22607e-06	Tyrosine-protein kinase BAZ1B OS=Mus musculus OX=10090 GN=Baz1b PE=1 SV=2	Baz1b
P59017	289	S	0.748	0.00599368	Bcl-2-like protein 13 OS=Mus musculus OX=10090 GN=Bcl2l13 PE=1 SV=2	Bcl2l13
Q99LI2	429	S	0.67	7.8783e-05	Chloride channel CLIC-like protein 1 OS=Mus musculus OX=10090 GN=Clcc1 PE=1 SV=1	Clcc1
Q99LI2	433	S	0.736	0.00181842	Chloride channel CLIC-like protein 1 OS=Mus musculus OX=10090 GN=Clcc1 PE=1 SV=1	Clcc1
Q8C5N3	97	S	1.443	0.00238205	Pre-mRNA-splicing factor CWC22 homolog OS=Mus musculus OX=10090 GN=Cwc22 PE=1 SV=1	Cwc22
Q8C5N3	93	S	1.443	0.00238205	Pre-mRNA-splicing factor CWC22 homolog OS=Mus musculus OX=10090 GN=Cwc22 PE=1 SV=1	Cwc22
A2CG63	656	S	0.712	0.0011689	AT-rich interactive domain-containing protein 4B OS=Mus musculus OX=10090 GN=Arid4b PE=1 SV=1	Arid4b
Q62167	90	S	0.757	0.00468023	ATP-dependent RNA helicase DDX3X OS=Mus musculus OX=10090 GN=Ddx3x PE=1 SV=3	Ddx3x
Q5EG47	496	S	0.724	0.00180856	5'-AMP-activated protein kinase catalytic subunit alpha-1 OS=Mus musculus OX=10090 GN=Prkaa1 PE=1 SV=2	Prkaa1
Q9QZQ1	181	S	0.685	0.000220719	Afadin OS=Mus musculus OX=10090 GN=Afdn PE=1 SV=3	Afdn
O35887	69	S	0.692	0.000424686	Calumenin OS=Mus musculus OX=10090 GN=Calu PE=1 SV=1	Calu
Q8K298	180	S	0.732	0.000608393	Anillin OS=Mus musculus OX=10090 GN=Anln PE=1 SV=2	Anln
Q8K298	513	S	0.706	0.000792215	Anillin OS=Mus musculus OX=10090 GN=Anln PE=1 SV=2	Anln
Q91YE5	1734	S	0.706	0.00456514	Bromodomain adjacent to zinc finger domain protein 2A OS=Mus musculus OX=10090 GN=Baz2a PE=1 SV=2	Baz2a
Q91YE5	1767	S	0.676	0.000171405	Bromodomain adjacent to zinc finger domain protein 2A OS=Mus musculus OX=10090 GN=Baz2a PE=1 SV=2	Baz2a
Q8CIB5	666	S	0.757	0.00439084	Fermitin family homolog 2 OS=Mus musculus OX=10090 GN=Fermt2 PE=1 SV=1	Fermt2
Q99N20	237	S	0.731	0.00906697	Breast cancer metastasis-suppressor 1 homolog OS=Mus musculus OX=10090 GN=Brms1 PE=2 SV=1	Brms1
Q9D2N4	568	S	0.765	0.00858437	Dystrobrevin alpha OS=Mus musculus OX=10090 GN=Dtna PE=1 SV=2	Dtna
P33146	197	S	0.768	0.00625511	Cadherin-15 OS=Mus musculus OX=10090 GN=Cdh15 PE=1 SV=3	Cdh15
Q80U49	423	T	0.758	0.0142527	Centrosomal protein of 170 kDa protein B OS=Mus musculus OX=10090 GN=Cep170b PE=1 SV=2	Cep170b
P97377	14	T	0.512	0.000133541	Cyclin-dependent kinase 2 OS=Mus musculus OX=10090 GN=Cdk2 PE=1 SV=2	Cdk2
P97377	15	Y	0.614	0.000323242	Cyclin-dependent kinase 2 OS=Mus musculus OX=10090 GN=Cdk2 PE=1 SV=2	Cdk2
Q6A068	303	S	0.735	0.000124919	Cell division cycle 5-like protein OS=Mus musculus OX=10090 GN=Cdc5l PE=1 SV=2	Cdc5l
P23116	1326	S	0.566	5.57859e-05	Eukaryotic translation initiation factor 3 subunit A OS=Mus musculus OX=10090 GN=Eif3a PE=1 SV=5	Eif3a
P23116	1099	S	0.76	0.00535578	Eukaryotic translation initiation factor 3 subunit A OS=Mus musculus OX=10090 GN=Eif3a PE=1 SV=5	Eif3a
P47930	200	S	0.766	0.0157679	Fos-related antigen 2 OS=Mus musculus OX=10090 GN=Fosl2 PE=1 SV=2	Fosl2
E9Q9R9	803	S	0.743	0.00340808	Disks large homolog 5 OS=Mus musculus OX=10090 GN=Dlg5 PE=1 SV=1	Dlg5
P57780	368	S	0.478	0.000305151	Alpha-actinin-4 OS=Mus musculus OX=10090 GN=Actn4 PE=1 SV=1	Actn4
Q7TPR4	348	S	0.484	0.000271462	Alpha-actinin-1 OS=Mus musculus OX=10090 GN=Actn1 PE=1 SV=1	Actn1
Q8JZZ7	1323	S	0.736	0.0281802	Adhesion G protein-coupled receptor L2 OS=Mus musculus OX=10090 GN=Adgrl2 PE=1 SV=3	Adgrl2
Q9Z0X1	529	S	0.725	0.00609731	Apoptosis-inducing factor 1, mitochondrial OS=Mus musculus OX=10090 GN=Aifm1 PE=1 SV=1	Aifm1
Q8BMG1	224	S	0.688	0.00121107	ATR-interacting protein OS=Mus musculus OX=10090 GN=Atrip PE=1 SV=2	Atrip
Q3U1T3	197	S	0.732	0.0242633	Breast cancer metastasis-suppressor 1-like protein OS=Mus musculus OX=10090 GN=Brms1l PE=2 SV=1	Brms1l
Q8CBW3	231	S	0.712	0.012936	Abl interactor 1 OS=Mus musculus OX=10090 GN=Abi1 PE=1 SV=3	Abi1
Q8CBW3	187	S	0.752	0.00111597	Abl interactor 1 OS=Mus musculus OX=10090 GN=Abi1 PE=1 SV=3	Abi1
Q99MJ9	39	S	0.764	0.00146406	ATP-dependent RNA helicase DDX50 OS=Mus musculus OX=10090 GN=Ddx50 PE=2 SV=1	Ddx50
B1AZP2	915	T	0.718	0.00325449	Disks large-associated protein 4 OS=Mus musculus OX=10090 GN=Dlgap4 PE=1 SV=1	Dlgap4
Q9QWY8	10	S	0.719	0.000699458	Arf-GAP with SH3 domain, ANK repeat and PH domain-containing protein 1 OS=Mus musculus OX=10090 GN=Asap1 PE=1 SV=2	Asap1
Q8K273	128	S	0.631	0.00252153	ER membrane protein complex subunit 5 OS=Mus musculus OX=10090 GN=Mmgt1 PE=1 SV=1	Mmgt1
P58252	57	T	0.428	0.000215317	Elongation factor 2 OS=Mus musculus OX=10090 GN=Eef2 PE=1 SV=2	Eef2
Q91VJ2	188	S	0.653	0.00312119	Caveolae-associated protein 3 OS=Mus musculus OX=10090 GN=Cavin3 PE=1 SV=1	Cavin3
Q6A065	1008	S	0.753	0.00438582	Centrosomal protein of 170 kDa OS=Mus musculus OX=10090 GN=Cep170 PE=1 SV=2	Cep170
Q8C4M7	186	S	0.731	0.0409568	Centromere protein U OS=Mus musculus OX=10090 GN=Cenpu PE=1 SV=2	Cenpu
Q8C4M7	182	S	0.733	0.0283005	Centromere protein U OS=Mus musculus OX=10090 GN=Cenpu PE=1 SV=2	Cenpu
Q8C156	43	T	0.732	0.00264379	Condensin complex subunit 2 OS=Mus musculus OX=10090 GN=Ncaph PE=1 SV=1	Ncaph
P18581	645	S	0.647	0.000893646	Cationic amino acid transporter 2 OS=Mus musculus OX=10090 GN=Slc7a2 PE=1 SV=3	Slc7a2
Q3TGW2	173	S	2.063	3.11751e-05	Endonuclease/exonuclease/phosphatase family domain-containing protein 1 OS=Mus musculus OX=10090 GN=Eepd1 PE=1 SV=1	Eepd1
Q3TGW2	110	S	2.356	9.70885e-06	Endonuclease/exonuclease/phosphatase family domain-containing protein 1 OS=Mus musculus OX=10090 GN=Eepd1 PE=1 SV=1	Eepd1
Q3TGW2	113	S	2.356	9.70885e-06	Endonuclease/exonuclease/phosphatase family domain-containing protein 1 OS=Mus musculus OX=10090 GN=Eepd1 PE=1 SV=1	Eepd1
Q06185	68	S	0.728	0.00155583	ATP synthase subunit e, mitochondrial OS=Mus musculus OX=10090 GN=Atp5me PE=1 SV=2	Atp5me
P15379	771	S	0.763	0.00173074	CD44 antigen OS=Mus musculus OX=10090 GN=Cd44 PE=1 SV=3	Cd44
Q6PAL8	1079	T	0.735	0.0164037	DENN domain-containing protein 5A OS=Mus musculus OX=10090 GN=Dennd5a PE=1 SV=1	Dennd5a
Q6PAL8	1085	S	0.735	0.0164037	DENN domain-containing protein 5A OS=Mus musculus OX=10090 GN=Dennd5a PE=1 SV=1	Dennd5a
Q9CYC5	79	S	0.737	0.0160958	Kinetochore-associated protein DSN1 homolog OS=Mus musculus OX=10090 GN=Dsn1 PE=1 SV=1	Dsn1
Q14AX6	1079	S	0.719	0.000713141	Cyclin-dependent kinase 12 OS=Mus musculus OX=10090 GN=Cdk12 PE=1 SV=2	Cdk12
Q14AX6	384	S	1.305	0.00359992	Cyclin-dependent kinase 12 OS=Mus musculus OX=10090 GN=Cdk12 PE=1 SV=2	Cdk12
Q9DBC3	27	S	0.747	0.00129431	Cap-specific mRNA (nucleoside-2'-O-)-methyltransferase 1 OS=Mus musculus OX=10090 GN=Cmtr1 PE=1 SV=1	Cmtr1
Q2KN98	888	S	0.764	0.000579063	Cytospin-A OS=Mus musculus OX=10090 GN=Specc1l PE=1 SV=1	Specc1l
P70658	355	S	0.494	0.000103507	C-X-C chemokine receptor type 4 OS=Mus musculus OX=10090 GN=Cxcr4 PE=1 SV=2	Cxcr4
Q61315	277	S	0.704	0.0465808	Adenomatous polyposis coli protein OS=Mus musculus OX=10090 GN=Apc PE=1 SV=1	Apc
Q61164	518	T	0.65	0.00267886	Transcriptional repressor CTCF OS=Mus musculus OX=10090 GN=Ctcf PE=1 SV=2	Ctcf
P31001	413	S	0.716	0.000234796	Desmin OS=Mus musculus OX=10090 GN=Des PE=1 SV=3	Des
Q9DCT6	96	S	0.606	0.00557727	Chromatin complexes subunit BAP18 OS=Mus musculus OX=10090 GN=Bap18 PE=1 SV=1	Bap18
A2AQH4	1474	S	0.553	0.003524	BCL-6 corepressor-like protein 1 OS=Mus musculus OX=10090 GN=Bcorl1 PE=2 SV=1	Bcorl1
A2AQH4	1445	S	0.72	0.00786864	BCL-6 corepressor-like protein 1 OS=Mus musculus OX=10090 GN=Bcorl1 PE=2 SV=1	Bcorl1
A2AMM0	236	S	0.719	0.0135427	Caveolae-associated protein 4 OS=Mus musculus OX=10090 GN=Cavin4 PE=1 SV=1	Cavin4
A2AMM0	243	S	0.719	0.0135427	Caveolae-associated protein 4 OS=Mus musculus OX=10090 GN=Cavin4 PE=1 SV=1	Cavin4
A2AMM0	250	S	0.719	0.0135427	Caveolae-associated protein 4 OS=Mus musculus OX=10090 GN=Cavin4 PE=1 SV=1	Cavin4
A2AMM0	226	T	0.637	0.00305399	Caveolae-associated protein 4 OS=Mus musculus OX=10090 GN=Cavin4 PE=1 SV=1	Cavin4
P49025	1608	S	0.683	0.000110926	Citron Rho-interacting kinase OS=Mus musculus OX=10090 GN=Cit PE=1 SV=3	Cit
Q569Z5	26	S	1.363	0.0114683	Probable ATP-dependent RNA helicase DDX46 OS=Mus musculus OX=10090 GN=Ddx46 PE=1 SV=2	Ddx46
Q9CWW7	100	S	1.354	0.0139164	CXXC-type zinc finger protein 1 OS=Mus musculus OX=10090 GN=Cxxc1 PE=1 SV=1	Cxxc1
O35613	515	S	0.739	0.00264072	Death domain-associated protein 6 OS=Mus musculus OX=10090 GN=Daxx PE=1 SV=1	Daxx
Q3U7R1	1055	S	0.678	0.000650146	Extended synaptotagmin-1 OS=Mus musculus OX=10090 GN=Esyt1 PE=1 SV=2	Esyt1
Q9Z329	1855	S	0.62	0.016878	Inositol 1,4,5-trisphosphate receptor type 2 OS=Mus musculus OX=10090 GN=Itpr2 PE=1 SV=4	Itpr2
Q9JIK5	218	S	0.763	0.00121287	Nucleolar RNA helicase 2 OS=Mus musculus OX=10090 GN=Ddx21 PE=1 SV=3	Ddx21
P97386	906	S	0.454	4.7521e-05	DNA ligase 3 OS=Mus musculus OX=10090 GN=Lig3 PE=1 SV=2	Lig3
Q8BH60	456	S	0.472	0.000237275	Golgi-associated PDZ and coiled-coil motif-containing protein OS=Mus musculus OX=10090 GN=Gopc PE=1 SV=1	Gopc
Q80X90	2098	S	0.766	0.00160394	Filamin-B OS=Mus musculus OX=10090 GN=Flnb PE=1 SV=3	Flnb
Q8CJG0	388	S	0.767	0.000645108	Protein argonaute-2 OS=Mus musculus OX=10090 GN=Ago2 PE=1 SV=3	Ago2
Q8VDN2	16	S	0.445	1.52513e-05	Sodium/potassium-transporting ATPase subunit alpha-1 OS=Mus musculus OX=10090 GN=Atp1a1 PE=1 SV=1	Atp1a1
O88379	1412	S	0.757	0.000957155	Bromodomain adjacent to zinc finger domain protein 1A OS=Mus musculus OX=10090 GN=Baz1a PE=1 SV=3	Baz1a
O88379	1416	S	0.757	0.000957155	Bromodomain adjacent to zinc finger domain protein 1A OS=Mus musculus OX=10090 GN=Baz1a PE=1 SV=3	Baz1a
Q9DBJ3	257	T	0.71	0.0212513	Brain-specific angiogenesis inhibitor 1-associated protein 2-like protein 1 OS=Mus musculus OX=10090 GN=Baiap2l1 PE=1 SV=1	Baiap2l1
Q9DBJ3	261	S	0.664	0.0243006	Brain-specific angiogenesis inhibitor 1-associated protein 2-like protein 1 OS=Mus musculus OX=10090 GN=Baiap2l1 PE=1 SV=1	Baiap2l1
Q8K019	339	T	0.745	0.00799335	Bcl-2-associated transcription factor 1 OS=Mus musculus OX=10090 GN=Bclaf1 PE=1 SV=2	Bclaf1
Q8K019	429	T	0.753	0.00100565	Bcl-2-associated transcription factor 1 OS=Mus musculus OX=10090 GN=Bclaf1 PE=1 SV=2	Bclaf1
Q8K019	183	S	0.767	0.0117235	Bcl-2-associated transcription factor 1 OS=Mus musculus OX=10090 GN=Bclaf1 PE=1 SV=2	Bclaf1
Q8K019	148	S	1.345	0.000843342	Bcl-2-associated transcription factor 1 OS=Mus musculus OX=10090 GN=Bclaf1 PE=1 SV=2	Bclaf1
Q91VW5	73	S	0.714	0.00156592	Golgin subfamily A member 4 OS=Mus musculus OX=10090 GN=Golga4 PE=1 SV=2	Golga4
Q922P9	166	S	0.564	0.000387097	Putative oxidoreductase GLYR1 OS=Mus musculus OX=10090 GN=Glyr1 PE=1 SV=1	Glyr1
Q61089	519	S	0.691	0.0364417	Frizzled-6 OS=Mus musculus OX=10090 GN=Fzd6 PE=1 SV=1	Fzd6
P56959	266	S	0.625	0.000344413	RNA-binding protein FUS OS=Mus musculus OX=10090 GN=Fus PE=1 SV=1	Fus
P81122	573	S	0.696	0.000139512	Insulin receptor substrate 2 OS=Mus musculus OX=10090 GN=Irs2 PE=1 SV=2	Irs2
P81122	1089	S	0.667	0.000122009	Insulin receptor substrate 2 OS=Mus musculus OX=10090 GN=Irs2 PE=1 SV=2	Irs2
Q9ET80	162	S	1.574	0.00209617	Junctophilin-1 OS=Mus musculus OX=10090 GN=Jph1 PE=1 SV=1	Jph1
Q9ESC8	689	S	1.345	0.00263551	AF4/FMR2 family member 4 OS=Mus musculus OX=10090 GN=Aff4 PE=1 SV=1	Aff4
Q8K201	223	S	0.594	0.000729916	Keratinocyte-associated transmembrane protein 2 OS=Mus musculus OX=10090 GN=Kct2 PE=1 SV=2	Kct2
Q8K201	237	Y	1.395	0.0153188	Keratinocyte-associated transmembrane protein 2 OS=Mus musculus OX=10090 GN=Kct2 PE=1 SV=2	Kct2
Q05CL8	403	S	0.564	6.35968e-05	La-related protein 7 OS=Mus musculus OX=10090 GN=Larp7 PE=1 SV=2	Larp7
Q8VE88	205	S	0.656	0.00218797	Protein FAM114A2 OS=Mus musculus OX=10090 GN=Fam114a2 PE=1 SV=2	Fam114a2
Q9WU62	215	T	0.653	0.000850242	Inner centromere protein OS=Mus musculus OX=10090 GN=Incenp PE=1 SV=2	Incenp
P70227	1832	S	0.745	0.000484806	Inositol 1,4,5-trisphosphate receptor type 3 OS=Mus musculus OX=10090 GN=Itpr3 PE=1 SV=3	Itpr3
Q3TFK5	91	S	0.604	0.046661	G patch domain-containing protein 4 OS=Mus musculus OX=10090 GN=Gpatch4 PE=1 SV=1	Gpatch4
Q58A65	1188	S	0.726	0.000590388	C-Jun-amino-terminal kinase-interacting protein 4 OS=Mus musculus OX=10090 GN=Spag9 PE=1 SV=2	Spag9
P97329	542	S	0.69	0.00163778	Kinesin-like protein KIF20A OS=Mus musculus OX=10090 GN=Kif20a PE=1 SV=1	Kif20a
Q8BWW4	695	S	0.661	0.00162301	La-related protein 4 OS=Mus musculus OX=10090 GN=Larp4 PE=1 SV=2	Larp4
Q60668	80	S	0.768	0.00365321	Heterogeneous nuclear ribonucleoprotein D0 OS=Mus musculus OX=10090 GN=Hnrnpd PE=1 SV=2	Hnrnpd
P52927	104	S	0.673	1.74966e-05	High mobility group protein HMGI-C OS=Mus musculus OX=10090 GN=Hmga2 PE=1 SV=1	Hmga2
P52927	44	S	0.664	0.000787377	High mobility group protein HMGI-C OS=Mus musculus OX=10090 GN=Hmga2 PE=1 SV=1	Hmga2
Q05D44	591	S	1.351	0.000490264	Eukaryotic translation initiation factor 5B OS=Mus musculus OX=10090 GN=Eif5b PE=1 SV=2	Eif5b
P27546	667	S	0.643	0.000146426	Microtubule-associated protein 4 OS=Mus musculus OX=10090 GN=Map4 PE=1 SV=3	Map4
P27546	254	S	0.758	0.00505654	Microtubule-associated protein 4 OS=Mus musculus OX=10090 GN=Map4 PE=1 SV=3	Map4
Q923T9	384	S	0.639	0.00130038	Calcium/calmodulin-dependent protein kinase type II subunit gamma OS=Mus musculus OX=10090 GN=Camk2g PE=1 SV=1	Camk2g
P16858	264	S	0.701	0.000294908	Glyceraldehyde-3-phosphate dehydrogenase OS=Mus musculus OX=10090 GN=Gapdh PE=1 SV=2	Gapdh
P30999	310	T	1.501	0.0001722	Catenin delta-1 OS=Mus musculus OX=10090 GN=Ctnnd1 PE=1 SV=2	Ctnnd1
P30999	857	S	0.684	0.000182165	Catenin delta-1 OS=Mus musculus OX=10090 GN=Ctnnd1 PE=1 SV=2	Ctnnd1
Q7TPR4	362	S	0.73	0.00476998	Alpha-actinin-1 OS=Mus musculus OX=10090 GN=Actn1 PE=1 SV=1	Actn1
O35495	119	S	0.696	0.00198409	Cyclin-dependent kinase 14 OS=Mus musculus OX=10090 GN=Cdk14 PE=1 SV=2	Cdk14
O35495	24	S	0.61	0.00184968	Cyclin-dependent kinase 14 OS=Mus musculus OX=10090 GN=Cdk14 PE=1 SV=2	Cdk14
Q5DTU0	344	S	0.503	1.58609e-06	Actin filament-associated protein 1-like 2 OS=Mus musculus OX=10090 GN=Afap1l2 PE=1 SV=2	Afap1l2
Q5DTU0	147	S	0.735	0.000284902	Actin filament-associated protein 1-like 2 OS=Mus musculus OX=10090 GN=Afap1l2 PE=1 SV=2	Afap1l2
Q5DTU0	142	S	0.735	0.000284902	Actin filament-associated protein 1-like 2 OS=Mus musculus OX=10090 GN=Afap1l2 PE=1 SV=2	Afap1l2
Q5DTU0	213	S	0.74	0.00128677	Actin filament-associated protein 1-like 2 OS=Mus musculus OX=10090 GN=Afap1l2 PE=1 SV=2	Afap1l2
Q5SXY1	55	S	0.761	0.00114034	Cytospin-B OS=Mus musculus OX=10090 GN=Specc1 PE=1 SV=2	Specc1
Q5SXY1	306	S	0.652	4.71584e-05	Cytospin-B OS=Mus musculus OX=10090 GN=Specc1 PE=1 SV=2	Specc1
Q8BR63	60	T	0.757	9.25361e-05	Protein FAM177A1 OS=Mus musculus OX=10090 GN=Fam177a1 PE=1 SV=1	Fam177a1
Q8C0V9	352	S	0.758	0.00158225	FERM domain-containing protein 6 OS=Mus musculus OX=10090 GN=Frmd6 PE=1 SV=2	Frmd6
Q8K327	726	S	0.683	0.000350791	Chromosome alignment-maintaining phosphoprotein 1 OS=Mus musculus OX=10090 GN=Champ1 PE=1 SV=1	Champ1
Q8K327	276	S	0.717	6.32437e-05	Chromosome alignment-maintaining phosphoprotein 1 OS=Mus musculus OX=10090 GN=Champ1 PE=1 SV=1	Champ1
Q8K327	441	S	0.608	7.44991e-05	Chromosome alignment-maintaining phosphoprotein 1 OS=Mus musculus OX=10090 GN=Champ1 PE=1 SV=1	Champ1
Q8K327	434	S	0.728	0.00130644	Chromosome alignment-maintaining phosphoprotein 1 OS=Mus musculus OX=10090 GN=Champ1 PE=1 SV=1	Champ1
Q61656	480	S	0.673	0.00311289	Probable ATP-dependent RNA helicase DDX5 OS=Mus musculus OX=10090 GN=Ddx5 PE=1 SV=2	Ddx5
Q80U35	2005	S	0.721	0.00458108	Rho guanine nucleotide exchange factor 17 OS=Mus musculus OX=10090 GN=Arhgef17 PE=1 SV=2	Arhgef17
Q80U35	922	S	1.395	0.00226085	Rho guanine nucleotide exchange factor 17 OS=Mus musculus OX=10090 GN=Arhgef17 PE=1 SV=2	Arhgef17
Q80U35	1323	S	0.751	0.0200315	Rho guanine nucleotide exchange factor 17 OS=Mus musculus OX=10090 GN=Arhgef17 PE=1 SV=2	Arhgef17
P60824	150	S	0.598	0.00197191	Cold-inducible RNA-binding protein OS=Mus musculus OX=10090 GN=Cirbp PE=1 SV=1	Cirbp
P48193	87	S	0.427	4.5094e-05	Protein 4.1 OS=Mus musculus OX=10090 GN=Epb41 PE=1 SV=2	Epb41
P48193	706	S	0.729	0.0304168	Protein 4.1 OS=Mus musculus OX=10090 GN=Epb41 PE=1 SV=2	Epb41
P48193	97	S	0.651	0.0017019	Protein 4.1 OS=Mus musculus OX=10090 GN=Epb41 PE=1 SV=2	Epb41
P48193	151	S	0.696	0.0034223	Protein 4.1 OS=Mus musculus OX=10090 GN=Epb41 PE=1 SV=2	Epb41
P48193	153	S	0.696	0.0034223	Protein 4.1 OS=Mus musculus OX=10090 GN=Epb41 PE=1 SV=2	Epb41
P48193	154	S	0.71	0.00697728	Protein 4.1 OS=Mus musculus OX=10090 GN=Epb41 PE=1 SV=2	Epb41
Q8R0W0	2696	S	1.362	0.00130996	Epiplakin OS=Mus musculus OX=10090 GN=Eppk1 PE=1 SV=2	Eppk1
Q8R0W0	3211	S	1.362	0.00130996	Epiplakin OS=Mus musculus OX=10090 GN=Eppk1 PE=1 SV=2	Eppk1
Q8R0W0	3726	S	1.362	0.00130996	Epiplakin OS=Mus musculus OX=10090 GN=Eppk1 PE=1 SV=2	Eppk1
Q8R0W0	4241	S	1.362	0.00130996	Epiplakin OS=Mus musculus OX=10090 GN=Eppk1 PE=1 SV=2	Eppk1
Q8R0W0	4756	S	1.362	0.00130996	Epiplakin OS=Mus musculus OX=10090 GN=Eppk1 PE=1 SV=2	Eppk1
Q8R0W0	5271	S	1.362	0.00130996	Epiplakin OS=Mus musculus OX=10090 GN=Eppk1 PE=1 SV=2	Eppk1
Q8R0W0	5786	S	1.362	0.00130996	Epiplakin OS=Mus musculus OX=10090 GN=Eppk1 PE=1 SV=2	Eppk1
Q8R0W0	6301	S	1.362	0.00130996	Epiplakin OS=Mus musculus OX=10090 GN=Eppk1 PE=1 SV=2	Eppk1
Q5XG73	382	S	0.662	0.00139268	Acyl-CoA-binding domain-containing protein 5 OS=Mus musculus OX=10090 GN=Acbd5 PE=1 SV=1	Acbd5
Q4QY64	740	S	0.761	0.000596199	ATPase family AAA domain-containing protein 5 OS=Mus musculus OX=10090 GN=Atad5 PE=1 SV=1	Atad5
O88665	289	S	0.676	0.000111108	Bromodomain-containing protein 7 OS=Mus musculus OX=10090 GN=Brd7 PE=1 SV=1	Brd7
O88665	482	S	0.569	1.56103e-05	Bromodomain-containing protein 7 OS=Mus musculus OX=10090 GN=Brd7 PE=1 SV=1	Brd7
O88665	483	S	0.569	1.56103e-05	Bromodomain-containing protein 7 OS=Mus musculus OX=10090 GN=Brd7 PE=1 SV=1	Brd7
O70496	799	S	0.764	0.00950833	H(+)/Cl(-) exchange transporter 7 OS=Mus musculus OX=10090 GN=Clcn7 PE=1 SV=1	Clcn7
Q9WTY4	259	T	0.397	7.30775e-06	Aquaporin-5 OS=Mus musculus OX=10090 GN=Aqp5 PE=1 SV=1	Aqp5
Q9Z0M6	806	S	0.728	0.00510516	Adhesion G protein-coupled receptor E5 OS=Mus musculus OX=10090 GN=Adgre5 PE=1 SV=2	Adgre5
Q9Z0M6	803	T	0.728	0.00510516	Adhesion G protein-coupled receptor E5 OS=Mus musculus OX=10090 GN=Adgre5 PE=1 SV=2	Adgre5
P63038	252	S	0.728	0.0109738	60 kDa heat shock protein, mitochondrial OS=Mus musculus OX=10090 GN=Hspd1 PE=1 SV=1	Hspd1
Q8C180	503	S	0.707	0.00130778	Fibroblast growth factor receptor substrate 2 OS=Mus musculus OX=10090 GN=Frs2 PE=1 SV=3	Frs2
Q8C180	227	T	0.741	0.000391538	Fibroblast growth factor receptor substrate 2 OS=Mus musculus OX=10090 GN=Frs2 PE=1 SV=3	Frs2
O70318	492	S	0.75	3.82436e-05	Band 4.1-like protein 2 OS=Mus musculus OX=10090 GN=Epb41l2 PE=1 SV=2	Epb41l2
O70318	395	S	0.667	0.000352916	Band 4.1-like protein 2 OS=Mus musculus OX=10090 GN=Epb41l2 PE=1 SV=2	Epb41l2
O70318	86	S	0.572	0.000163221	Band 4.1-like protein 2 OS=Mus musculus OX=10090 GN=Epb41l2 PE=1 SV=2	Epb41l2
P11276	285	S	0.727	0.000302636	Fibronectin OS=Mus musculus OX=10090 GN=Fn1 PE=1 SV=4	Fn1
Q9Z2B9	745	S	1.629	0.000109483	Ribosomal protein S6 kinase alpha-4 OS=Mus musculus OX=10090 GN=Rps6ka4 PE=1 SV=2	Rps6ka4
P53996	12	S	0.741	0.000635609	Cellular nucleic acid-binding protein OS=Mus musculus OX=10090 GN=Cnbp PE=1 SV=2	Cnbp
Q6P1G2	768	S	0.757	0.0109278	Lysine-specific demethylase 2B OS=Mus musculus OX=10090 GN=Kdm2b PE=1 SV=1	Kdm2b
P35569	1097	S	0.723	0.00441269	Insulin receptor substrate 1 OS=Mus musculus OX=10090 GN=Irs1 PE=1 SV=1	Irs1
P35569	318	S	0.75	0.00199306	Insulin receptor substrate 1 OS=Mus musculus OX=10090 GN=Irs1 PE=1 SV=1	Irs1
Q3UXZ9	1423	S	0.7	0.00524386	Lysine-specific demethylase 5A OS=Mus musculus OX=10090 GN=Kdm5a PE=1 SV=2	Kdm5a
Q9R1X5	571	S	0.672	0.001291	Multidrug resistance-associated protein 5 OS=Mus musculus OX=10090 GN=Abcc5 PE=1 SV=2	Abcc5
Q5PRF0	2030	S	0.764	0.00468169	HEAT repeat-containing protein 5A OS=Mus musculus OX=10090 GN=Heatr5a PE=1 SV=2	Heatr5a
Q9DC37	20	S	1.49	0.000455	Major facilitator superfamily domain-containing protein 1 OS=Mus musculus OX=10090 GN=Mfsd1 PE=1 SV=1	Mfsd1
Q6P9Q4	370	S	0.736	0.00168502	FH1/FH2 domain-containing protein 1 OS=Mus musculus OX=10090 GN=Fhod1 PE=1 SV=3	Fhod1
Q6P9Q4	514	S	0.728	0.0011695	FH1/FH2 domain-containing protein 1 OS=Mus musculus OX=10090 GN=Fhod1 PE=1 SV=3	Fhod1
Q6P9L6	568	S	0.73	0.0038622	Kinesin-like protein KIF15 OS=Mus musculus OX=10090 GN=Kif15 PE=1 SV=1	Kif15
Q8R3Y8	66	S	1.715	0.00162473	Interferon regulatory factor 2-binding protein 1 OS=Mus musculus OX=10090 GN=Irf2bp1 PE=1 SV=2	Irf2bp1
Q6PDK2	709	S	0.723	0.0435555	Histone-lysine N-methyltransferase 2D OS=Mus musculus OX=10090 GN=Kmt2d PE=1 SV=2	Kmt2d
Q6PDK2	1562	S	0.7	0.00179432	Histone-lysine N-methyltransferase 2D OS=Mus musculus OX=10090 GN=Kmt2d PE=1 SV=2	Kmt2d
Q505F5	293	S	0.755	0.000344679	Leucine-rich repeat-containing protein 47 OS=Mus musculus OX=10090 GN=Lrrc47 PE=1 SV=1	Lrrc47
Q8CFI0	477	S	1.357	0.0118418	E3 ubiquitin-protein ligase NEDD4-like OS=Mus musculus OX=10090 GN=Nedd4l PE=1 SV=2	Nedd4l
Q6JPI3	1045	T	1.354	0.0169816	Mediator of RNA polymerase II transcription subunit 13-like OS=Mus musculus OX=10090 GN=Med13l PE=1 SV=2	Med13l
Q6JPI3	1048	T	1.354	0.0169816	Mediator of RNA polymerase II transcription subunit 13-like OS=Mus musculus OX=10090 GN=Med13l PE=1 SV=2	Med13l
Q6JPI3	1051	T	1.354	0.0169816	Mediator of RNA polymerase II transcription subunit 13-like OS=Mus musculus OX=10090 GN=Med13l PE=1 SV=2	Med13l
Q3U3R4	26	S	0.712	0.000737299	Lipase maturation factor 1 OS=Mus musculus OX=10090 GN=Lmf1 PE=1 SV=1	Lmf1
Q63844	203	T	0.762	0.00258222	Mitogen-activated protein kinase 3 OS=Mus musculus OX=10090 GN=Mapk3 PE=1 SV=5	Mapk3
Q63844	205	Y	0.762	0.00258222	Mitogen-activated protein kinase 3 OS=Mus musculus OX=10090 GN=Mapk3 PE=1 SV=5	Mapk3
P19783	26	S	0.543	0.00176423	Cytochrome c oxidase subunit 4 isoform 1, mitochondrial OS=Mus musculus OX=10090 GN=Cox4i1 PE=1 SV=2	Cox4i1
Q9Z2H5	782	S	1.301	0.0190763	Band 4.1-like protein 1 OS=Mus musculus OX=10090 GN=Epb41l1 PE=1 SV=2	Epb41l1
Q9CQW9	27	Y	0.572	0.00115432	Interferon-induced transmembrane protein 3 OS=Mus musculus OX=10090 GN=Ifitm3 PE=1 SV=1	Ifitm3
Q8C1D8	666	S	0.749	0.00609515	Protein IWS1 homolog OS=Mus musculus OX=10090 GN=Iws1 PE=1 SV=1	Iws1
Q9Z2D6	424	S	0.758	0.0384894	Methyl-CpG-binding protein 2 OS=Mus musculus OX=10090 GN=Mecp2 PE=1 SV=1	Mecp2
Q05860	1451	S	0.756	0.0127425	Formin-1 OS=Mus musculus OX=10090 GN=Fmn1 PE=1 SV=2	Fmn1
P28867	298	S	0.697	0.0115023	Protein kinase C delta type OS=Mus musculus OX=10090 GN=Prkcd PE=1 SV=3	Prkcd
P28867	299	S	0.697	0.0115023	Protein kinase C delta type OS=Mus musculus OX=10090 GN=Prkcd PE=1 SV=3	Prkcd
P28867	130	S	0.73	0.00489466	Protein kinase C delta type OS=Mus musculus OX=10090 GN=Prkcd PE=1 SV=3	Prkcd
O55135	239	S	0.686	0.000701434	Eukaryotic translation initiation factor 6 OS=Mus musculus OX=10090 GN=Eif6 PE=1 SV=2	Eif6
Q80W68	671	S	0.701	0.000365807	Kin of IRRE-like protein 1 OS=Mus musculus OX=10090 GN=Kirrel1 PE=1 SV=1	Kirrel1
Q9CZA6	282	S	0.659	0.0240786	Nuclear distribution protein nudE homolog 1 OS=Mus musculus OX=10090 GN=Nde1 PE=1 SV=1	Nde1
P17095	53	T	0.731	0.00112939	High mobility group protein HMG-I/HMG-Y OS=Mus musculus OX=10090 GN=Hmga1 PE=1 SV=4	Hmga1
Q9WU40	338	S	0.658	0.00345993	Inner nuclear membrane protein Man1 OS=Mus musculus OX=10090 GN=Lemd3 PE=1 SV=2	Lemd3
Q8C052	462	S	1.367	0.00112762	Microtubule-associated protein 1S OS=Mus musculus OX=10090 GN=Map1s PE=1 SV=2	Map1s
Q8C052	831	S	0.676	4.16684e-05	Microtubule-associated protein 1S OS=Mus musculus OX=10090 GN=Map1s PE=1 SV=2	Map1s
P16056	964	S	0.638	9.62687e-06	Hepatocyte growth factor receptor OS=Mus musculus OX=10090 GN=Met PE=1 SV=1	Met
Q69ZN7	1405	S	0.707	0.000704742	Myoferlin OS=Mus musculus OX=10090 GN=Myof PE=1 SV=2	Myof
Q99KN9	235	S	1.371	0.000423872	Clathrin interactor 1 OS=Mus musculus OX=10090 GN=Clint1 PE=1 SV=2	Clint1
Q91ZX7	3605	S	0.728	0.00023627	Prolow-density lipoprotein receptor-related protein 1 OS=Mus musculus OX=10090 GN=Lrp1 PE=1 SV=1	Lrp1
Q8C3X8	695	S	0.691	8.77061e-05	Lipase maturation factor 2 OS=Mus musculus OX=10090 GN=Lmf2 PE=1 SV=1	Lmf2
Q9ERG0	158	S	0.765	0.00734362	LIM domain and actin-binding protein 1 OS=Mus musculus OX=10090 GN=Lima1 PE=1 SV=3	Lima1
Q9ERG0	720	S	0.655	2.32748e-05	LIM domain and actin-binding protein 1 OS=Mus musculus OX=10090 GN=Lima1 PE=1 SV=3	Lima1
Q9ERG0	70	S	0.634	2.71149e-06	LIM domain and actin-binding protein 1 OS=Mus musculus OX=10090 GN=Lima1 PE=1 SV=3	Lima1
Q9ERG0	59	S	0.751	0.0110235	LIM domain and actin-binding protein 1 OS=Mus musculus OX=10090 GN=Lima1 PE=1 SV=3	Lima1
Q9ERG0	230	S	0.746	0.0103142	LIM domain and actin-binding protein 1 OS=Mus musculus OX=10090 GN=Lima1 PE=1 SV=3	Lima1
Q9ERG0	360	S	0.695	9.38847e-05	LIM domain and actin-binding protein 1 OS=Mus musculus OX=10090 GN=Lima1 PE=1 SV=3	Lima1
Q9ERG0	372	S	0.754	0.000108392	LIM domain and actin-binding protein 1 OS=Mus musculus OX=10090 GN=Lima1 PE=1 SV=3	Lima1
Q9ERG0	367	S	0.659	5.86469e-05	LIM domain and actin-binding protein 1 OS=Mus musculus OX=10090 GN=Lima1 PE=1 SV=3	Lima1
Q76LS9	103	S	0.714	0.0041517	Ubiquitin carboxyl-terminal hydrolase MINDY-1 OS=Mus musculus OX=10090 GN=Mindy1 PE=1 SV=1	Mindy1
Q8CHK4	199	S	0.711	3.0901e-05	Histone acetyltransferase KAT5 OS=Mus musculus OX=10090 GN=Kat5 PE=1 SV=2	Kat5
Q8CHK4	202	S	0.688	0.000365976	Histone acetyltransferase KAT5 OS=Mus musculus OX=10090 GN=Kat5 PE=1 SV=2	Kat5
Q8CHK4	195	T	0.602	2.57335e-05	Histone acetyltransferase KAT5 OS=Mus musculus OX=10090 GN=Kat5 PE=1 SV=2	Kat5
Q8CHK4	86	S	0.661	0.0036849	Histone acetyltransferase KAT5 OS=Mus musculus OX=10090 GN=Kat5 PE=1 SV=2	Kat5
P13595	788	T	0.634	0.000113568	Neural cell adhesion molecule 1 OS=Mus musculus OX=10090 GN=Ncam1 PE=1 SV=3	Ncam1
Q8CHI8	3065	T	0.67	0.00062315	E1A-binding protein p400 OS=Mus musculus OX=10090 GN=Ep400 PE=1 SV=3	Ep400
Q921M4	918	S	0.66	0.000619124	Golgin subfamily A member 2 OS=Mus musculus OX=10090 GN=Golga2 PE=1 SV=3	Golga2
Q921M4	789	S	0.758	0.00110546	Golgin subfamily A member 2 OS=Mus musculus OX=10090 GN=Golga2 PE=1 SV=3	Golga2
Q8C8U0	403	S	0.657	1.96728e-05	Liprin-beta-1 OS=Mus musculus OX=10090 GN=Ppfibp1 PE=1 SV=3	Ppfibp1
Q8C8U0	560	S	0.769	0.000346983	Liprin-beta-1 OS=Mus musculus OX=10090 GN=Ppfibp1 PE=1 SV=3	Ppfibp1
Q6A037	299	S	0.742	0.00340518	NEDD4-binding protein 1 OS=Mus musculus OX=10090 GN=N4bp1 PE=1 SV=2	N4bp1
Q6A037	287	S	0.74	0.013783	NEDD4-binding protein 1 OS=Mus musculus OX=10090 GN=N4bp1 PE=1 SV=2	N4bp1
Q61286	281	S	0.735	0.0305299	Transcription factor 12 OS=Mus musculus OX=10090 GN=Tcf12 PE=1 SV=2	Tcf12
Q61286	283	S	0.699	0.0247919	Transcription factor 12 OS=Mus musculus OX=10090 GN=Tcf12 PE=1 SV=2	Tcf12
Q9Z0R4	897	S	0.761	0.00550225	Intersectin-1 OS=Mus musculus OX=10090 GN=Itsn1 PE=1 SV=2	Itsn1
P11499	452	S	0.706	0.000234919	Heat shock protein HSP 90-beta OS=Mus musculus OX=10090 GN=Hsp90ab1 PE=1 SV=3	Hsp90ab1
A2A7S8	340	S	1.708	0.00134374	Uncharacterized protein KIAA1522 OS=Mus musculus OX=10090 GN=Kiaa1522 PE=1 SV=1	Kiaa1522
A2RSY1	515	S	1.404	0.00903262	KAT8 regulatory NSL complex subunit 3 OS=Mus musculus OX=10090 GN=Kansl3 PE=1 SV=1	Kansl3
Q8C170	2458	S	0.767	0.00353341	Unconventional myosin-IXa OS=Mus musculus OX=10090 GN=Myo9a PE=1 SV=2	Myo9a
Q61937	252	S	0.599	0.00013	Nucleophosmin OS=Mus musculus OX=10090 GN=Npm1 PE=1 SV=1	Npm1
Q61937	198	T	0.749	0.000166875	Nucleophosmin OS=Mus musculus OX=10090 GN=Npm1 PE=1 SV=1	Npm1
Q3UFK8	440	S	0.748	0.00764922	FERM domain-containing protein 8 OS=Mus musculus OX=10090 GN=Frmd8 PE=1 SV=2	Frmd8
Q9WUK2	21	S	0.584	0.00068874	Eukaryotic translation initiation factor 4H OS=Mus musculus OX=10090 GN=Eif4h PE=1 SV=3	Eif4h
Q9WUK2	141	S	0.685	0.000405779	Eukaryotic translation initiation factor 4H OS=Mus musculus OX=10090 GN=Eif4h PE=1 SV=3	Eif4h
Q60749	322	S	0.683	0.00170076	KH domain-containing, RNA-binding, signal transduction-associated protein 1 OS=Mus musculus OX=10090 GN=Khdrbs1 PE=1 SV=2	Khdrbs1
Q60749	18	S	0.582	5.16191e-05	KH domain-containing, RNA-binding, signal transduction-associated protein 1 OS=Mus musculus OX=10090 GN=Khdrbs1 PE=1 SV=2	Khdrbs1
Q80VQ1	480	T	0.692	0.0216799	Leucine-rich repeat-containing protein 1 OS=Mus musculus OX=10090 GN=Lrrc1 PE=1 SV=2	Lrrc1
Q8K3A9	57	S	0.705	0.00619931	7SK snRNA methylphosphate capping enzyme OS=Mus musculus OX=10090 GN=Mepce PE=1 SV=2	Mepce
Q8K3A9	229	S	0.7	0.00367784	7SK snRNA methylphosphate capping enzyme OS=Mus musculus OX=10090 GN=Mepce PE=1 SV=2	Mepce
Q8K3A9	485	T	0.677	0.0182551	7SK snRNA methylphosphate capping enzyme OS=Mus musculus OX=10090 GN=Mepce PE=1 SV=2	Mepce
Q8K3A9	126	S	0.639	0.00305027	7SK snRNA methylphosphate capping enzyme OS=Mus musculus OX=10090 GN=Mepce PE=1 SV=2	Mepce
O70458	781	S	0.644	0.00337494	Oncostatin-M-specific receptor subunit beta OS=Mus musculus OX=10090 GN=Osmr PE=1 SV=1	Osmr
O70458	785	S	0.428	0.000517732	Oncostatin-M-specific receptor subunit beta OS=Mus musculus OX=10090 GN=Osmr PE=1 SV=1	Osmr
Q3V3Q7	361	S	0.708	0.0315684	Phosphofurin acidic cluster sorting protein 2 OS=Mus musculus OX=10090 GN=Pacs2 PE=1 SV=2	Pacs2
Q3V3Q7	319	S	0.752	0.0428038	Phosphofurin acidic cluster sorting protein 2 OS=Mus musculus OX=10090 GN=Pacs2 PE=1 SV=2	Pacs2
Q3V3Q7	387	S	0.712	0.0241553	Phosphofurin acidic cluster sorting protein 2 OS=Mus musculus OX=10090 GN=Pacs2 PE=1 SV=2	Pacs2
Q07079	115	S	0.539	3.8654e-05	Insulin-like growth factor-binding protein 5 OS=Mus musculus OX=10090 GN=Igfbp5 PE=1 SV=1	Igfbp5
Q07079	122	T	0.536	5.94174e-05	Insulin-like growth factor-binding protein 5 OS=Mus musculus OX=10090 GN=Igfbp5 PE=1 SV=1	Igfbp5
Q07079	123	T	0.536	5.94174e-05	Insulin-like growth factor-binding protein 5 OS=Mus musculus OX=10090 GN=Igfbp5 PE=1 SV=1	Igfbp5
Q07079	267	S	0.533	0.000122316	Insulin-like growth factor-binding protein 5 OS=Mus musculus OX=10090 GN=Igfbp5 PE=1 SV=1	Igfbp5
Q07079	268	S	0.533	0.000122316	Insulin-like growth factor-binding protein 5 OS=Mus musculus OX=10090 GN=Igfbp5 PE=1 SV=1	Igfbp5
Q5DTX6	980	S	0.762	0.00114257	Junctional protein associated with coronary artery disease OS=Mus musculus OX=10090 GN=Jcad PE=1 SV=2	Jcad
Q5DTX6	1223	S	0.731	0.000138593	Junctional protein associated with coronary artery disease OS=Mus musculus OX=10090 GN=Jcad PE=1 SV=2	Jcad
Q7TNC6	1747	S	0.644	0.0010351	Kinesin-like protein KIF26B OS=Mus musculus OX=10090 GN=Kif26b PE=1 SV=3	Kif26b
Q7TNC6	397	S	0.59	0.000281394	Kinesin-like protein KIF26B OS=Mus musculus OX=10090 GN=Kif26b PE=1 SV=3	Kif26b
Q7TNC6	1007	S	0.744	0.000667198	Kinesin-like protein KIF26B OS=Mus musculus OX=10090 GN=Kif26b PE=1 SV=3	Kif26b
Q7TNC6	1017	S	0.701	0.00186878	Kinesin-like protein KIF26B OS=Mus musculus OX=10090 GN=Kif26b PE=1 SV=3	Kif26b
Q7TNC6	1729	S	0.691	0.00112262	Kinesin-like protein KIF26B OS=Mus musculus OX=10090 GN=Kif26b PE=1 SV=3	Kif26b
Q7TNC6	1763	S	0.678	0.00128436	Kinesin-like protein KIF26B OS=Mus musculus OX=10090 GN=Kif26b PE=1 SV=3	Kif26b
Q61029	207	T	1.436	1.19238e-06	Lamina-associated polypeptide 2, isoforms beta/delta/epsilon/gamma OS=Mus musculus OX=10090 GN=Tmpo PE=1 SV=4	Tmpo
Q61029	253	S	0.496	3.90847e-05	Lamina-associated polypeptide 2, isoforms beta/delta/epsilon/gamma OS=Mus musculus OX=10090 GN=Tmpo PE=1 SV=4	Tmpo
Q61029	384	S	0.708	0.00017829	Lamina-associated polypeptide 2, isoforms beta/delta/epsilon/gamma OS=Mus musculus OX=10090 GN=Tmpo PE=1 SV=4	Tmpo
Q61029	264	S	0.754	0.03703	Lamina-associated polypeptide 2, isoforms beta/delta/epsilon/gamma OS=Mus musculus OX=10090 GN=Tmpo PE=1 SV=4	Tmpo
O88942	288	S	0.752	0.0419566	Nuclear factor of activated T-cells, cytoplasmic 1 OS=Mus musculus OX=10090 GN=Nfatc1 PE=1 SV=1	Nfatc1
O88942	292	S	0.752	0.0419566	Nuclear factor of activated T-cells, cytoplasmic 1 OS=Mus musculus OX=10090 GN=Nfatc1 PE=1 SV=1	Nfatc1
Q80VA0	103	S	0.679	0.000715491	N-acetylgalactosaminyltransferase 7 OS=Mus musculus OX=10090 GN=Galnt7 PE=1 SV=2	Galnt7
P23249	970	S	0.759	0.00308421	Putative helicase MOV-10 OS=Mus musculus OX=10090 GN=Mov10 PE=1 SV=2	Mov10
Q9QYG0	330	T	0.768	0.00394872	Protein NDRG2 OS=Mus musculus OX=10090 GN=Ndrg2 PE=1 SV=1	Ndrg2
Q9QYG0	332	S	0.768	0.00394872	Protein NDRG2 OS=Mus musculus OX=10090 GN=Ndrg2 PE=1 SV=1	Ndrg2
P19426	255	S	0.718	0.00679462	Negative elongation factor E OS=Mus musculus OX=10090 GN=Nelfe PE=1 SV=2	Nelfe
P19426	115	S	0.754	0.0235548	Negative elongation factor E OS=Mus musculus OX=10090 GN=Nelfe PE=1 SV=2	Nelfe
P19426	91	T	0.592	0.00135951	Negative elongation factor E OS=Mus musculus OX=10090 GN=Nelfe PE=1 SV=2	Nelfe
Q7TPV4	1164	S	0.614	3.48332e-05	Myb-binding protein 1A OS=Mus musculus OX=10090 GN=Mybbp1a PE=1 SV=2	Mybbp1a
Q7TPV4	6	S	0.669	0.00064687	Myb-binding protein 1A OS=Mus musculus OX=10090 GN=Mybbp1a PE=1 SV=2	Mybbp1a
Q3URS9	280	S	1.393	0.00530977	Mitochondrial potassium channel OS=Mus musculus OX=10090 GN=Ccdc51 PE=1 SV=1	Ccdc51
Q3TYA6	379	S	0.732	0.00538785	M-phase phosphoprotein 8 OS=Mus musculus OX=10090 GN=Mphosph8 PE=1 SV=1	Mphosph8
Q6KCD5	350	S	0.758	0.00130133	Nipped-B-like protein OS=Mus musculus OX=10090 GN=Nipbl PE=1 SV=1	Nipbl
Q6KCD5	735	T	1.387	0.0018175	Nipped-B-like protein OS=Mus musculus OX=10090 GN=Nipbl PE=1 SV=1	Nipbl
Q8VDC1	1302	S	1.386	0.0217225	FYVE and coiled-coil domain-containing protein 1 OS=Mus musculus OX=10090 GN=Fyco1 PE=1 SV=1	Fyco1
Q2TBE6	51	S	0.745	0.00140666	Phosphatidylinositol 4-kinase type 2-alpha OS=Mus musculus OX=10090 GN=Pi4k2a PE=1 SV=1	Pi4k2a
Q8CH77	531	S	0.717	0.0010659	Neuron navigator 1 OS=Mus musculus OX=10090 GN=Nav1 PE=1 SV=2	Nav1
Q8CH77	810	S	0.72	0.00278237	Neuron navigator 1 OS=Mus musculus OX=10090 GN=Nav1 PE=1 SV=2	Nav1
Q9CZ44	99	S	0.716	0.00118848	NSFL1 cofactor p47 OS=Mus musculus OX=10090 GN=Nsfl1c PE=1 SV=1	Nsfl1c
Q8BGD9	406	S	0.741	0.00337627	Eukaryotic translation initiation factor 4B OS=Mus musculus OX=10090 GN=Eif4b PE=1 SV=1	Eif4b
Q8BGD9	263	S	0.736	0.00150213	Eukaryotic translation initiation factor 4B OS=Mus musculus OX=10090 GN=Eif4b PE=1 SV=1	Eif4b
Q8BGD9	230	S	0.629	7.0878e-05	Eukaryotic translation initiation factor 4B OS=Mus musculus OX=10090 GN=Eif4b PE=1 SV=1	Eif4b
P48678	392	S	0.536	2.68577e-05	Prelamin-A/C OS=Mus musculus OX=10090 GN=Lmna PE=1 SV=2	Lmna
Q03141	507	T	0.67	0.00154902	MAP/microtubule affinity-regulating kinase 3 OS=Mus musculus OX=10090 GN=Mark3 PE=1 SV=2	Mark3
Q03141	564	T	0.725	0.00376469	MAP/microtubule affinity-regulating kinase 3 OS=Mus musculus OX=10090 GN=Mark3 PE=1 SV=2	Mark3
P58334	225	S	0.765	0.0450663	Krueppel-like factor 16 OS=Mus musculus OX=10090 GN=Klf16 PE=1 SV=2	Klf16
Q9ESL4	649	S	0.726	0.00131278	Mitogen-activated protein kinase kinase kinase 20 OS=Mus musculus OX=10090 GN=Map3k20 PE=1 SV=1	Map3k20
P14873	1384	S	0.727	0.000739167	Microtubule-associated protein 1B OS=Mus musculus OX=10090 GN=Map1b PE=1 SV=2	Map1b
P14873	614	S	0.761	0.00535788	Microtubule-associated protein 1B OS=Mus musculus OX=10090 GN=Map1b PE=1 SV=2	Map1b
P14873	1420	S	0.747	0.00381795	Microtubule-associated protein 1B OS=Mus musculus OX=10090 GN=Map1b PE=1 SV=2	Map1b
P14873	1401	S	0.688	0.000548573	Microtubule-associated protein 1B OS=Mus musculus OX=10090 GN=Map1b PE=1 SV=2	Map1b
P14873	1775	S	0.753	0.00180074	Microtubule-associated protein 1B OS=Mus musculus OX=10090 GN=Map1b PE=1 SV=2	Map1b
P14873	1778	S	0.765	0.00154159	Microtubule-associated protein 1B OS=Mus musculus OX=10090 GN=Map1b PE=1 SV=2	Map1b
Q9WU42	67	S	0.6	0.000401442	Nuclear receptor corepressor 2 OS=Mus musculus OX=10090 GN=Ncor2 PE=1 SV=3	Ncor2
Q8VDD5	751	S	0.764	0.0344009	Myosin-9 OS=Mus musculus OX=10090 GN=Myh9 PE=1 SV=4	Myh9
Q8VDD5	1939	T	1.309	7.60398e-05	Myosin-9 OS=Mus musculus OX=10090 GN=Myh9 PE=1 SV=4	Myh9
Q4VAC9	862	S	0.764	0.00911961	Pleckstrin homology domain-containing family G member 3 OS=Mus musculus OX=10090 GN=Plekhg3 PE=1 SV=2	Plekhg3
Q66T02	137	T	0.751	0.0158372	Pleckstrin homology domain-containing family G member 5 OS=Mus musculus OX=10090 GN=Plekhg5 PE=1 SV=1	Plekhg5
P97813	76	T	0.752	0.00553483	Phospholipase D2 OS=Mus musculus OX=10090 GN=Pld2 PE=1 SV=2	Pld2
Q8BVE8	172	S	0.624	0.0075851	Histone-lysine N-methyltransferase NSD2 OS=Mus musculus OX=10090 GN=Nsd2 PE=1 SV=2	Nsd2
Q3UMU9	454	S	0.568	0.00095245	Hepatoma-derived growth factor-related protein 2 OS=Mus musculus OX=10090 GN=Hdgfl2 PE=1 SV=1	Hdgfl2
Q3UMU9	301	S	1.31	0.0222349	Hepatoma-derived growth factor-related protein 2 OS=Mus musculus OX=10090 GN=Hdgfl2 PE=1 SV=1	Hdgfl2
Q3UMU9	309	S	1.457	0.00274409	Hepatoma-derived growth factor-related protein 2 OS=Mus musculus OX=10090 GN=Hdgfl2 PE=1 SV=1	Hdgfl2
Q8BLH7	575	S	0.692	0.00450603	HIRA-interacting protein 3 OS=Mus musculus OX=10090 GN=Hirip3 PE=1 SV=1	Hirip3
Q8BZR9	410	S	0.665	3.32406e-05	Nuclear cap-binding protein subunit 3 OS=Mus musculus OX=10090 GN=Ncbp3 PE=1 SV=1	Ncbp3
Q6P5H2	838	S	0.746	0.00162405	Nestin OS=Mus musculus OX=10090 GN=Nes PE=1 SV=1	Nes
Q6P5H2	894	S	0.759	0.00309707	Nestin OS=Mus musculus OX=10090 GN=Nes PE=1 SV=1	Nes
Q6P5H2	957	S	0.608	7.63461e-05	Nestin OS=Mus musculus OX=10090 GN=Nes PE=1 SV=1	Nes
Q6P5H2	632	S	0.762	0.0017684	Nestin OS=Mus musculus OX=10090 GN=Nes PE=1 SV=1	Nes
Q91W39	51	S	0.746	0.00107046	Nuclear receptor coactivator 5 OS=Mus musculus OX=10090 GN=Ncoa5 PE=1 SV=1	Ncoa5
Q91W39	66	S	0.746	0.00107046	Nuclear receptor coactivator 5 OS=Mus musculus OX=10090 GN=Ncoa5 PE=1 SV=1	Ncoa5
Q9D1H6	28	S	0.726	0.00205483	NADH dehydrogenase [ubiquinone] 1 alpha subcomplex assembly factor 4 OS=Mus musculus OX=10090 GN=Ndufaf4 PE=1 SV=1	Ndufaf4
P57776	133	S	0.753	0.00278168	Elongation factor 1-delta OS=Mus musculus OX=10090 GN=Eef1d PE=1 SV=3	Eef1d
Q8C854	422	S	0.738	0.000286579	Myelin expression factor 2 OS=Mus musculus OX=10090 GN=Myef2 PE=1 SV=1	Myef2
Q80TH2	1013	S	0.713	0.00324589	Erbin OS=Mus musculus OX=10090 GN=Erbin PE=1 SV=3	Erbin
Q7TNC4	347	S	0.748	0.0448913	Putative RNA-binding protein Luc7-like 2 OS=Mus musculus OX=10090 GN=Luc7l2 PE=1 SV=1	Luc7l2
Q8CJ26	91	T	0.649	0.000739854	Death domain-containing membrane protein NRADD OS=Mus musculus OX=10090 GN=Nradd PE=1 SV=1	Nradd
Q7TT50	474	S	0.726	0.0294857	Serine/threonine-protein kinase MRCK beta OS=Mus musculus OX=10090 GN=Cdc42bpb PE=1 SV=2	Cdc42bpb
Q8R1S4	298	S	1.376	0.0245383	Protein MTSS 1 OS=Mus musculus OX=10090 GN=Mtss1 PE=1 SV=1	Mtss1
Q9Z1X4	382	S	0.654	0.000206607	Interleukin enhancer-binding factor 3 OS=Mus musculus OX=10090 GN=Ilf3 PE=1 SV=2	Ilf3
Q6NZJ6	1149	S	0.734	0.000242549	Eukaryotic translation initiation factor 4 gamma 1 OS=Mus musculus OX=10090 GN=Eif4g1 PE=1 SV=1	Eif4g1
Q99L45	105	S	0.738	0.00168592	Eukaryotic translation initiation factor 2 subunit 2 OS=Mus musculus OX=10090 GN=Eif2s2 PE=1 SV=1	Eif2s2
Q64449	1445	S	0.734	0.00304827	C-type mannose receptor 2 OS=Mus musculus OX=10090 GN=Mrc2 PE=1 SV=3	Mrc2
Q6PGL7	159	S	1.524	0.00017934	WASH complex subunit 2 OS=Mus musculus OX=10090 GN=Washc2 PE=1 SV=1	Washc2
P70362	299	S	0.662	0.00659283	Ubiquitin recognition factor in ER-associated degradation protein 1 OS=Mus musculus OX=10090 GN=Ufd1 PE=1 SV=2	Ufd1
P70362	247	S	0.617	3.1625e-05	Ubiquitin recognition factor in ER-associated degradation protein 1 OS=Mus musculus OX=10090 GN=Ufd1 PE=1 SV=2	Ufd1
P20352	109	S	0.609	5.49297e-07	Tissue factor OS=Mus musculus OX=10090 GN=F3 PE=1 SV=2	F3
Q5SRX1	394	S	0.69	0.000626345	TOM1-like protein 2 OS=Mus musculus OX=10090 GN=Tom1l2 PE=1 SV=1	Tom1l2
G5E870	975	S	0.73	0.00552222	E3 ubiquitin-protein ligase TRIP12 OS=Mus musculus OX=10090 GN=Trip12 PE=1 SV=1	Trip12
G5E870	340	S	0.746	0.000109974	E3 ubiquitin-protein ligase TRIP12 OS=Mus musculus OX=10090 GN=Trip12 PE=1 SV=1	Trip12
Q8CGB6	811	S	1.596	0.000344869	Tensin-2 OS=Mus musculus OX=10090 GN=Tns2 PE=1 SV=1	Tns2
Q8CGB6	33	S	0.593	0.000924034	Tensin-2 OS=Mus musculus OX=10090 GN=Tns2 PE=1 SV=1	Tns2
Q8CGB6	120	S	0.754	0.000809982	Tensin-2 OS=Mus musculus OX=10090 GN=Tns2 PE=1 SV=1	Tns2
Q8R5H1	229	S	0.723	0.0398631	Ubiquitin carboxyl-terminal hydrolase 15 OS=Mus musculus OX=10090 GN=Usp15 PE=1 SV=1	Usp15
Q9QYC7	7	S	0.766	0.00127763	Vitamin K-dependent gamma-carboxylase OS=Mus musculus OX=10090 GN=Ggcx PE=1 SV=1	Ggcx
O70306	305	S	0.543	0.00823157	T-box transcription factor TBX15 OS=Mus musculus OX=10090 GN=Tbx15 PE=1 SV=2	Tbx15
Q9WTS6	27	S	1.37	0.00100978	Teneurin-3 OS=Mus musculus OX=10090 GN=Tenm3 PE=1 SV=1	Tenm3
A2AF47	1267	S	0.733	0.00354095	Dedicator of cytokinesis protein 11 OS=Mus musculus OX=10090 GN=Dock11 PE=1 SV=1	Dock11
Q9QXM1	883	S	0.721	0.000384903	Junction-mediating and -regulatory protein OS=Mus musculus OX=10090 GN=Jmy PE=1 SV=1	Jmy
P59997	718	S	0.693	0.0094121	Lysine-specific demethylase 2A OS=Mus musculus OX=10090 GN=Kdm2a PE=1 SV=2	Kdm2a
Q9JKB3	126	S	0.769	0.00101914	Y-box-binding protein 3 OS=Mus musculus OX=10090 GN=Ybx3 PE=1 SV=2	Ybx3
Q6KAQ7	784	S	1.316	0.0390305	ZZ-type zinc finger-containing protein 3 OS=Mus musculus OX=10090 GN=Zzz3 PE=1 SV=2	Zzz3
Q6KAQ7	613	S	1.308	0.0489258	ZZ-type zinc finger-containing protein 3 OS=Mus musculus OX=10090 GN=Zzz3 PE=1 SV=2	Zzz3
Q6ZPF3	1590	S	0.746	0.00383297	Rho guanine nucleotide exchange factor TIAM2 OS=Mus musculus OX=10090 GN=Tiam2 PE=1 SV=2	Tiam2
Q6ZPF3	226	S	0.664	0.0161307	Rho guanine nucleotide exchange factor TIAM2 OS=Mus musculus OX=10090 GN=Tiam2 PE=1 SV=2	Tiam2
Q6ZPF3	143	S	0.751	0.0035884	Rho guanine nucleotide exchange factor TIAM2 OS=Mus musculus OX=10090 GN=Tiam2 PE=1 SV=2	Tiam2
Q6ZPF3	1562	S	0.585	0.000618676	Rho guanine nucleotide exchange factor TIAM2 OS=Mus musculus OX=10090 GN=Tiam2 PE=1 SV=2	Tiam2
Q6ZPF3	215	S	0.765	0.0213089	Rho guanine nucleotide exchange factor TIAM2 OS=Mus musculus OX=10090 GN=Tiam2 PE=1 SV=2	Tiam2
Q6ZPF3	219	S	0.765	0.0213089	Rho guanine nucleotide exchange factor TIAM2 OS=Mus musculus OX=10090 GN=Tiam2 PE=1 SV=2	Tiam2
Q8BHL3	619	S	0.747	0.0267355	TBC1 domain family member 10B OS=Mus musculus OX=10090 GN=Tbc1d10b PE=1 SV=2	Tbc1d10b
Q99KW3	1101	S	0.432	0.000123304	TRIO and F-actin-binding protein OS=Mus musculus OX=10090 GN=Triobp PE=1 SV=3	Triobp
Q8BL74	163	S	1.642	5.00251e-05	General transcription factor 3C polypeptide 2 OS=Mus musculus OX=10090 GN=Gtf3c2 PE=2 SV=2	Gtf3c2
Q6ZPJ3	510	S	0.745	0.00549417	(E3-independent) E2 ubiquitin-conjugating enzyme UBE2O OS=Mus musculus OX=10090 GN=Ube2o PE=1 SV=3	Ube2o
Q6ZPJ3	836	S	0.715	0.00130317	(E3-independent) E2 ubiquitin-conjugating enzyme UBE2O OS=Mus musculus OX=10090 GN=Ube2o PE=1 SV=3	Ube2o
Q8VDZ4	372	S	0.747	0.000188706	Palmitoyltransferase ZDHHC5 OS=Mus musculus OX=10090 GN=Zdhhc5 PE=1 SV=1	Zdhhc5
Q8BYJ6	348	S	0.766	0.00255606	TBC1 domain family member 4 OS=Mus musculus OX=10090 GN=Tbc1d4 PE=1 SV=2	Tbc1d4
P97473	141	S	0.737	0.00124308	RISC-loading complex subunit TARBP2 OS=Mus musculus OX=10090 GN=Tarbp2 PE=1 SV=2	Tarbp2
Q3UE37	343	S	1.304	0.0159806	Ubiquitin-conjugating enzyme E2 Z OS=Mus musculus OX=10090 GN=Ube2z PE=1 SV=2	Ube2z
Q3UE37	344	S	1.304	0.0159806	Ubiquitin-conjugating enzyme E2 Z OS=Mus musculus OX=10090 GN=Ube2z PE=1 SV=2	Ube2z
Q8VDF2	109	T	0.722	0.0040095	E3 ubiquitin-protein ligase UHRF1 OS=Mus musculus OX=10090 GN=Uhrf1 PE=1 SV=2	Uhrf1
P20152	412	S	0.748	1.92343e-06	Vimentin OS=Mus musculus OX=10090 GN=Vim PE=1 SV=3	Vim
P20152	18	S	0.759	0.00026189	Vimentin OS=Mus musculus OX=10090 GN=Vim PE=1 SV=3	Vim
P20152	7	S	0.751	7.17625e-05	Vimentin OS=Mus musculus OX=10090 GN=Vim PE=1 SV=3	Vim
P20152	47	S	0.669	2.5188e-05	Vimentin OS=Mus musculus OX=10090 GN=Vim PE=1 SV=3	Vim
E9Q784	1093	S	1.322	0.000295099	Zinc finger CCCH domain-containing protein 13 OS=Mus musculus OX=10090 GN=Zc3h13 PE=1 SV=1	Zc3h13
E9Q784	1090	S	1.322	0.000295099	Zinc finger CCCH domain-containing protein 13 OS=Mus musculus OX=10090 GN=Zc3h13 PE=1 SV=1	Zc3h13
Q56A10	472	S	1.372	0.000110948	Zinc finger protein 608 OS=Mus musculus OX=10090 GN=Znf608 PE=1 SV=1	Znf608
Q9CYA6	474	T	1.485	0.00125804	Zinc finger CCHC domain-containing protein 8 OS=Mus musculus OX=10090 GN=Zcchc8 PE=1 SV=3	Zcchc8
P39447	1576	S	0.626	0.000107137	Tight junction protein ZO-1 OS=Mus musculus OX=10090 GN=Tjp1 PE=1 SV=2	Tjp1
P39447	912	S	0.697	0.000461119	Tight junction protein ZO-1 OS=Mus musculus OX=10090 GN=Tjp1 PE=1 SV=2	Tjp1
P39447	162	S	0.757	0.000571013	Tight junction protein ZO-1 OS=Mus musculus OX=10090 GN=Tjp1 PE=1 SV=2	Tjp1
Q9DBH0	211	S	1.364	0.0202289	NEDD4-like E3 ubiquitin-protein ligase WWP2 OS=Mus musculus OX=10090 GN=Wwp2 PE=1 SV=1	Wwp2
Q9JIY0	220	S	0.597	0.00134058	Pleckstrin homology domain-containing family O member 1 OS=Mus musculus OX=10090 GN=Plekho1 PE=1 SV=1	Plekho1
Q62130	461	S	0.684	0.000732886	Tyrosine-protein phosphatase non-receptor type 14 OS=Mus musculus OX=10090 GN=Ptpn14 PE=1 SV=2	Ptpn14
Q8K4B0	639	S	0.706	0.000324938	Metastasis-associated protein MTA1 OS=Mus musculus OX=10090 GN=Mta1 PE=1 SV=1	Mta1
Q8K4B0	576	S	0.584	0.000340163	Metastasis-associated protein MTA1 OS=Mus musculus OX=10090 GN=Mta1 PE=1 SV=1	Mta1
Q60974	1292	S	1.326	0.000326684	Nuclear receptor corepressor 1 OS=Mus musculus OX=10090 GN=Ncor1 PE=1 SV=1	Ncor1
Q60974	1207	S	0.729	4.1431e-05	Nuclear receptor corepressor 1 OS=Mus musculus OX=10090 GN=Ncor1 PE=1 SV=1	Ncor1
Q9D281	262	S	0.651	0.00014017	Protein Noxp20 OS=Mus musculus OX=10090 GN=Fam114a1 PE=1 SV=1	Fam114a1
Q4KMM3	518	S	0.584	1.36415e-05	Oxidation resistance protein 1 OS=Mus musculus OX=10090 GN=Oxr1 PE=1 SV=3	Oxr1
Q8BSQ9	648	S	0.754	0.00234981	Protein polybromo-1 OS=Mus musculus OX=10090 GN=Pbrm1 PE=1 SV=4	Pbrm1
Q6PIX5	10	S	0.66	0.00150443	Inactive rhomboid protein 1 OS=Mus musculus OX=10090 GN=Rhbdf1 PE=1 SV=2	Rhbdf1
Q6PIX5	391	S	0.653	0.000183703	Inactive rhomboid protein 1 OS=Mus musculus OX=10090 GN=Rhbdf1 PE=1 SV=2	Rhbdf1
Q6PIX5	51	S	0.67	0.00140853	Inactive rhomboid protein 1 OS=Mus musculus OX=10090 GN=Rhbdf1 PE=1 SV=2	Rhbdf1
O35691	96	S	0.699	0.000363361	Pinin OS=Mus musculus OX=10090 GN=Pnn PE=1 SV=4	Pnn
O35691	288	S	0.556	3.0298e-05	Pinin OS=Mus musculus OX=10090 GN=Pnn PE=1 SV=4	Pnn
Q8K1N2	203	S	1.983	7.57167e-05	Pleckstrin homology-like domain family B member 2 OS=Mus musculus OX=10090 GN=Phldb2 PE=1 SV=2	Phldb2
Q3UYV9	22	S	0.649	4.03634e-05	Nuclear cap-binding protein subunit 1 OS=Mus musculus OX=10090 GN=Ncbp1 PE=1 SV=2	Ncbp1
Q9CQ19	19	T	0.592	0.00012702	Myosin regulatory light polypeptide 9 OS=Mus musculus OX=10090 GN=Myl9 PE=1 SV=3	Myl9
Q9CQ19	20	S	0.413	0.000106613	Myosin regulatory light polypeptide 9 OS=Mus musculus OX=10090 GN=Myl9 PE=1 SV=3	Myl9
Q9DBR7	445	S	0.567	0.00018229	Protein phosphatase 1 regulatory subunit 12A OS=Mus musculus OX=10090 GN=Ppp1r12a PE=1 SV=2	Ppp1r12a
Q9DBR7	909	S	0.358	4.22155e-06	Protein phosphatase 1 regulatory subunit 12A OS=Mus musculus OX=10090 GN=Ppp1r12a PE=1 SV=2	Ppp1r12a
P33215	405	S	0.768	0.0116558	Protein NEDD1 OS=Mus musculus OX=10090 GN=Nedd1 PE=1 SV=2	Nedd1
Q80WJ7	110	S	0.676	0.013104	Protein LYRIC OS=Mus musculus OX=10090 GN=Mtdh PE=1 SV=1	Mtdh
Q80WJ7	218	S	0.669	0.00890392	Protein LYRIC OS=Mus musculus OX=10090 GN=Mtdh PE=1 SV=1	Mtdh
P49717	119	S	0.758	0.00482337	DNA replication licensing factor MCM4 OS=Mus musculus OX=10090 GN=Mcm4 PE=1 SV=1	Mcm4
P49717	109	T	0.675	0.000850149	DNA replication licensing factor MCM4 OS=Mus musculus OX=10090 GN=Mcm4 PE=1 SV=1	Mcm4
Q3V0C1	406	S	0.561	0.00197198	Zinc finger matrin-type protein 1 OS=Mus musculus OX=10090 GN=Zmat1 PE=1 SV=2	Zmat1
Q569Z6	240	S	0.752	0.00111407	Thyroid hormone receptor-associated protein 3 OS=Mus musculus OX=10090 GN=Thrap3 PE=1 SV=1	Thrap3
Q569Z6	379	S	0.679	5.71372e-05	Thyroid hormone receptor-associated protein 3 OS=Mus musculus OX=10090 GN=Thrap3 PE=1 SV=1	Thrap3
Q6NZF1	699	S	0.738	0.00277636	Zinc finger CCCH domain-containing protein 11A OS=Mus musculus OX=10090 GN=Zc3h11a PE=1 SV=1	Zc3h11a
Q6NZF1	289	S	0.751	0.00706621	Zinc finger CCCH domain-containing protein 11A OS=Mus musculus OX=10090 GN=Zc3h11a PE=1 SV=1	Zc3h11a
Q6NZF1	740	S	0.697	0.000905402	Zinc finger CCCH domain-containing protein 11A OS=Mus musculus OX=10090 GN=Zc3h11a PE=1 SV=1	Zc3h11a
Q01320	1333	S	0.702	6.98209e-06	DNA topoisomerase 2-alpha OS=Mus musculus OX=10090 GN=Top2a PE=1 SV=2	Top2a
P62996	95	S	1.479	0.000147588	Transformer-2 protein homolog beta OS=Mus musculus OX=10090 GN=Tra2b PE=1 SV=1	Tra2b
O70404	54	T	1.35	0.00236025	Vesicle-associated membrane protein 8 OS=Mus musculus OX=10090 GN=Vamp8 PE=1 SV=1	Vamp8
E9Q5K9	586	S	0.653	0.00117198	YTH domain-containing protein 1 OS=Mus musculus OX=10090 GN=Ythdc1 PE=1 SV=2	Ythdc1
Q9R020	280	S	1.769	0.000303301	Zinc finger Ran-binding domain-containing protein 2 OS=Mus musculus OX=10090 GN=Zranb2 PE=1 SV=2	Zranb2
Q9Z0U1	960	S	0.675	0.00233297	Tight junction protein ZO-2 OS=Mus musculus OX=10090 GN=Tjp2 PE=1 SV=2	Tjp2
Q9Z0U1	257	S	0.698	0.00455929	Tight junction protein ZO-2 OS=Mus musculus OX=10090 GN=Tjp2 PE=1 SV=2	Tjp2
Q99K28	431	S	0.686	9.09054e-05	ADP-ribosylation factor GTPase-activating protein 2 OS=Mus musculus OX=10090 GN=Arfgap2 PE=1 SV=1	Arfgap2
Q8CJF7	1541	S	0.631	0.00059479	Protein ELYS OS=Mus musculus OX=10090 GN=Ahctf1 PE=1 SV=1	Ahctf1
Q8CJF7	1381	S	0.738	0.00148451	Protein ELYS OS=Mus musculus OX=10090 GN=Ahctf1 PE=1 SV=1	Ahctf1
P70290	13	S	0.769	0.00413431	55 kDa erythrocyte membrane protein OS=Mus musculus OX=10090 GN=Mpp1 PE=1 SV=1	Mpp1
Q3UHC7	702	S	1.542	0.0223941	Disabled homolog 2-interacting protein OS=Mus musculus OX=10090 GN=Dab2ip PE=1 SV=1	Dab2ip
Q3UHC7	978	S	1.51	0.00914682	Disabled homolog 2-interacting protein OS=Mus musculus OX=10090 GN=Dab2ip PE=1 SV=1	Dab2ip
