# Supplementary material for: TTK Inhibition Alleviates Postinjury Neointimal Formation and Atherosclerosis
Source: Adv Sci (Weinh). 2024 Dec 24;12(6):2409250. doi: 10.1002/advs.202409250 (PMC11809377; doi:10.1002/advs.202409250)
Supplement: Supplementary file 4 — Supporting Information [file ADVS-12-2409250-s004.xlsx]

## Sheet: HA-TTK IP-MS
Mass spectrometry analysis of proteins pulled down by anti-HA antibody
Cont group			HA-TTK group			Differential proteins
Protein accession	Gene name		Protein accession	Gene name		Protein accession	Gene name
Q8VDD5	MYH9		P11499	HS90B		P11499	HS90B
Q8VDM4	PSMD2		P20029	BIP		Q9D0E1	HNRPM
P60710	ACTB		Q9D0E1	HNRPM		P26041	MOES
Q3TXS7	PSMD1		P63017	HSP7C		P48678	LMNA
Q60605	MYL6		P38647	GRP75		P70168	IMB1	，
P46471	PRS7		P26041	MOES		Q8BTM8	FLNA
Q3THE2	ML12B		P48678	LMNA		P14824	ANXA6
P62196	PRS8		P70168	IMB1		P08003	PDIA4
P63017	HSP7C		Q8BTM8	FLNA		Q8BMS1	ECHA
Q8BG32	PSD11		Q8VDD5	MYH9		P35564	CALX
P62192	PRS4		P29341	PABP1		Q9QUR6	PPCE
P62334	PRS10		P14824	ANXA6		Q3U0V1	FUBP2
Q9Z2I0	LETM1		P08003	PDIA4		Q01853	TERA
O88685	PRS6A		Q8BMS1	ECHA		Q8CAQ8	MIC60
E9Q735	UBE4A		P35564	CALX		P58252	EF2
Q03265	ATPA		Q9QUR6	PPCE		Q9EQH3	VPS35
P54775	PRS6B		Q3U0V1	FUBP2		P50516	VATA
P62806	H4		Q01853	TERA		Q99MN1	SYK
P04370	MBP		Q8CAQ8	MIC60		Q9CQN1	TRAP1
P16858	G3P		P58252	EF2		Q64521	GPDM
P38647	GRP75		Q9EQH3	VPS35		Q91VD9	NDUS1
Q9D8W5	PSD12		P50516	VATA		Q9ERG0	LIMA1
P26516	PSMD7		Q99MN1	SYK		Q61656	DDX5
Q3UGC7	EI3JA		P52480	KPYM		P08113	ENPL
Q91XV3	BASP1		Q9CQN1	TRAP1		P37040	NCPR
Q99JI4	PSMD6		P17751	TPIS		Q99KK7	DPP3
P01831	THY1		Q64521	GPDM		Q9D0R2	SYTC
P14685	PSMD3		Q91VD9	NDUS1		Q9D0I9	SYRC
P59999	ARPC4		Q9ERG0	LIMA1		Q8K2B3	SDHA
P10126	EF1A1		Q61656	DDX5		Q7TPR4	ACTN1
Q9WVJ2	PSD13		Q60605	MYL6		Q8BGD9	IF4B
P35979	RL12		P08113	ENPL		Q61881	MCM7
P07091	S10A4		P37040	NCPR		Q9CZD3	GARS
P68373	TBA1C		Q3THE2	ML12B		Q62167	DDX3X
P01942	HBA		Q99KK7	DPP3		P10649	GSTM1
P60202	MYPR		Q9D0R2	SYTC		Q8BJ71	NUP93
P17751	TPIS		Q9D0I9	SYRC		Q9QZM0	UBQL2
P63101	1433Z		P09405	NUCL		Q7TMK9	HNRPQ
P43276	H15		Q8K2B3	SDHA		P10852	4F2
Q61879	MYH10		Q7TPR4	ACTN1		Q91YQ5	RPN1
Q8CGP2	H2B1P		Q8BGD9	IF4B		Q8BML9	SYQ
P07724	ALBU		Q61881	MCM7		Q99K51	PLST
P56480	ATPB		Q9CZD3	GARS		Q8VEK3	HNRPU
P52480	KPYM		Q62167	DDX3X		Q91WJ8	FUBP1
P62264	RS14		P10649	GSTM1		Q68FD5	CLH1
Q9JKV1	ADRM1		Q8BJ71	NUP93		Q8C0I1	ADAS
P29341	PABP1		Q9QZM0	UBQL2		Q9CWJ9	PUR9
P17182	ENOA		Q7TMK9	HNRPQ		P27773	PDIA3
P20029	BIP		P10852	4F2		Q99PT1	GDIR1
Q91ZX7	LRP1		Q91YQ5	RPN1		O88342	WDR1
P43274	H14		Q8VDM4	PSMD2		Q9CZW5	TOM70
P47915	RL29		Q8BML9	SYQ		P14733	LMNB1
O08553	DPYL2		Q99K51	PLST		Q9CZW4	ACSL3
P06151	LDHA		Q8VEK3	HNRPU		Q8BH59	CMC1
P14131	RS16		Q91WJ8	FUBP1		Q99PL5	RRBP1
Q6URW6	MYH14		Q68FD5	CLH1		Q61576	FKB10
Q9JHJ0	TMOD3		Q8C0I1	ADAS		P49718	MCM5
P09405	NUCL		Q9CWJ9	PUR9		O08529	CAN2
Q8CGP6	H2A1H		P27773	PDIA3		P63038	CH60
P18526	HVM55		Q99PT1	GDIR1		P68033	ACTC
Q9CZX8	RS19		O88342	WDR1		P49717	MCM4
P05064	ALDOA		Q9CZW5	TOM70		P09103	PDIA1
P62852	RS25		P14733	LMNB1		P51660	DHB4
P14094	AT1B1		Q9CZW4	ACSL3		Q9D662	SC23B
P62900	RL31		Q8BH59	CMC1		O08709	PRDX6
Q04447	KCRB		Q99PL5	RRBP1		Q9Z110	P5CS
P62889	RL30		Q61576	FKB10		P99024	TBB5
			P49718	MCM5		P47963	RL13
			O08529	CAN2		Q9CWK8	SNX2
			P63038	CH60		Q3THK7	GUAA
			P68033	ACTC		Q02248	CTNNB1
			P49717	MCM4		Q91W50	CSDE1
			P09103	PDIA1		Q9R0E2	PLOD1
			P51660	DHB4		Q3UDE2	TTL12
			Q9D662	SC23B		Q3V3R1	C1TM
			O08709	PRDX6		P19157	GSTP1
			Q9Z110	P5CS		P13745	GSTA1
			P99024	TBB5		Q8VIJ6	SFPQ
			P47963	RL13		Q8R1F1	NIBA2
			Q9CWK8	SNX2		O55029	COPB2
			Q3THK7	GUAA		Q76MZ3	2AAA
			Q02248	CTNNB1		Q62523	ZYX
			Q91W50	CSDE1		Q80X90	FLNB
			Q9R0E2	PLOD1		Q61584	FXR1
			Q3UDE2	TTL12		Q8K0D5	EFGM
			P63101	1433Z		Q62318	TIF1B
			P10126	EF1A1		O08795	GLU2B
			Q3V3R1	C1TM		P46460	NSF
			P19157	GSTP1		Q8BMA6	SRP68
			P13745	GSTA1		Q8CFE6	S38A2
			Q8VIJ6	SFPQ		Q9Z1F9	SAE2
			Q8R1F1	NIBA2		O08756	HCD2
			O55029	COPB2		Q64727	VINC
			Q76MZ3	2AAA		Q02053	UBA1
			P17182	ENOA		O35286	DHX15
			Q62523	ZYX		Q9QUJ7	ACSL4
			Q80X90	FLNB		P47738	ALDH2
			Q61584	FXR1		P70699	LYAG
			Q8K0D5	EFGM		P53026	RL10A
			Q62318	TIF1B		Q8K297	GT251
			O08795	GLU2B		P12382	PFKAL
			P46471	PRS7		Q99LE6	ABCF2
			P46460	NSF		P62242	RS8
			Q8BMA6	SRP68		P63158	HMGB1
			Q8CFE6	S38A2		P55096	ABCD3
			Q9Z1F9	SAE2		Q3TEA8	HP1B3
			O08756	HCD2		Q91VH2	SNX9
			Q64727	VINC		P49722	PSA2
			Q02053	UBA1		Q91ZA3	PCCA
			O35286	DHX15		Q8BLN5	LSS
			Q9QUJ7	ACSL4		P22437	PGH1
			P47738	ALDH2		P56399	UBP5
			P70699	LYAG		P23475	XRCC6
			P53026	RL10A		Q8BP47	SYNC
			Q8K297	GT251		Q8R050	ERF3A
			P12382	PFKAL		Q8R1B4	EIF3C
			Q99LE6	ABCF2		Q91VR5	DDX1
			P62242	RS8		A2A432	CUL4B
			P63158	HMGB1		Q69ZN7	MYOF
			P55096	ABCD3		Q9R0E1	PLOD3
			Q3TEA8	HP1B3		P62984	RL40
			Q91VH2	SNX9		Q8BUK6	HOOK3
			P49722	PSA2		Q9JKF1	IQGA1
			P16858	G3P		Q6P1B1	XPP1
			Q91ZA3	PCCA		Q91YP2	NEUL
			Q8BLN5	LSS		P46061	RAGP1
			P22437	PGH1		Q6ZPR5	NSMA3
			P56399	UBP5		O35114	SCRB2
			P23475	XRCC6		Q8BJS4	SUN2
			Q8BP47	SYNC		Q8CIB5	FERM2
			Q8R050	ERF3A		Q501J6	DDX17
			Q8R1B4	EIF3C		P15379	CD44
			Q91VR5	DDX1		P58281	OPA1
			A2A432	CUL4B		Q61696	HS71A
			Q69ZN7	MYOF		Q9QUM9	PSA6
			Q9R0E1	PLOD3		Q8BH04	PCKGM
			P62984	RL40		Q9ER72	SYCC
			Q8BUK6	HOOK3		Q62348	TSN
			Q9JKF1	IQGA1		Q6PB66	LPPRC
			P62196	PRS8		Q9D6Z1	NOP56
			Q6P1B1	XPP1		Q9WV80	SNX1
			Q91YP2	NEUL		D3Z7P3	GLSK
			P46061	RAGP1		P14901	HMOX1
			Q6ZPR5	NSMA3		Q9D8E6	RL4
			O35114	SCRB2		Q99LG2	TNPO2
			Q8BJS4	SUN2		Q9Z247	FKBP9
			P62192	PRS4		Q99MR8	MCCA
			Q8CIB5	FERM2		P97494	GSH1
			Q501J6	DDX17		Q8C1A5	THOP1
			P15379	CD44		Q8BMP6	GCP60
			P58281	OPA1		Q8BM55	TM214
			Q61696	HS71A		P97742	CPT1A
			Q9QUM9	PSA6		P27641	XRCC5
			Q8BH04	PCKGM		Q60749	KHDR1
			Q9ER72	SYCC		Q8CI11	GNL3
			Q62348	TSN		Q8CGC7	SYEP
			Q6PB66	LPPRC		Q80UM7	MOGS
			Q9D6Z1	NOP56		Q9JIK5	DDX21
			Q9WV80	SNX1		Q80WJ7	LYRIC
			D3Z7P3	GLSK		Q9QZE5	COPG1
			P14901	HMOX1		Q9WTX6	CUL1
			Q9D8E6	RL4		P51881	ADT2
			Q99LG2	TNPO2		P11438	LAMP1
			Q9Z247	FKBP9		Q8QZY1	EIF3L
			Q99MR8	MCCA		P35278	RAB5C
			P97494	GSH1		Q3TZZ7	ESYT2
			Q8C1A5	THOP1		P15864	H12
			Q8BMP6	GCP60		O88487	DC1I2
			Q8BM55	TM214		Q9CQQ7	AT5F1
			Q03265	ATPA		P07742	RIR1
			P97742	CPT1A		Q9WU78	PDC6I
			P27641	XRCC5		Q9D6J6	NDUV2
			P07091	S10A4		Q3TX08	TRM1
			Q60749	KHDR1		Q8BFW7	LPP
			Q8CI11	GNL3		P46978	STT3A
			Q8CGC7	SYEP		Q3URQ0	TEX10
			Q80UM7	MOGS		Q9JIG7	CCD22
			Q9JIK5	DDX21		Q7TPV4	MBB1A
			Q80WJ7	LYRIC		P17047	LAMP2
			Q9QZE5	COPG1		P27612	PLAP
			P54775	PRS6B		Q8CI94	PYGB
			P62806	H4		Q64133	AOFA
			Q9WTX6	CUL1		Q6DFW4	NOP58
			P51881	ADT2		Q9Z2U1	PSA5
			P11438	LAMP1		Q8VDN2	AT1A1
			Q8QZY1	EIF3L		Q8CGK3	LONM
			P35278	RAB5C		Q1HFZ0	NSUN2
			P04370	MBP		Q8K1M6	DNM1L
			Q3TZZ7	ESYT2		Q8K1R3	PNPT1
			P15864	H12		Q8BMF4	ODP2
			O88487	DC1I2		P14211	CALR
			Q9CQQ7	AT5F1		Q61033	LAP2A
			Q9JHJ0	TMOD3		Q8K0U4	HS12A
			P07742	RIR1		Q91V41	RAB14
			Q9WU78	PDC6I		Q60598	SRC8
			Q9D6J6	NDUV2		O35350	CAN1
			Q3TX08	TRM1		P70698	PYRG1
			P62334	PRS10		P24472	GSTA4
			Q8BFW7	LPP		P57780	ACTN4
			P46978	STT3A		P18760	COF1
			Q8CGP6	H2A1H		P26040	EZRI
			P43276	H15		P08249	MDHM
			Q3URQ0	TEX10		Q9D6Y9	GLGB
			Q3TXS7	PSMD1		Q9JIW9	RALB
			Q9JIG7	CCD22		Q80UG5	Septin9
			Q7TPV4	MBB1A		Q9CR57	RL14
			P17047	LAMP2		Q3UPL0	SC31A
			P27612	PLAP		P47857	PFKAM
			Q8CI94	PYGB		P52825	CPT2
			Q64133	AOFA		Q8BG51	MIRO1
			Q6DFW4	NOP58		Q8CCJ3	UFL1
			Q9Z2U1	PSA5		Q9D2U9	H2B3A
			Q8VDN2	AT1A1		P97310	MCM2
			Q8CGK3	LONM		Q8BRF7	SCFD1
			Q1HFZ0	NSUN2		Q8VCL2	SCO2
			Q8K1M6	DNM1L		Q99KC8	VMA5A
			Q8K1R3	PNPT1		Q61074	PPM1G
			Q8BMF4	ODP2		Q05920	PYC
			P14211	CALR		Q8CFX1	G6PE
			Q61033	LAP2A		P30999	CTNND1
			Q8K0U4	HS12A		P08074	CBR2
			Q91V41	RAB14		Q8BFY9	TNPO1
			Q60598	SRC8		Q9DBR0	AKAP8
			O35350	CAN1		Q9Z1X4	ILF3
			P70698	PYRG1		P35700	PRDX1
			P24472	GSTA4		Q9EPL9	ACOX3
			P57780	ACTN4		Q60865	CAPR1
			P60202	MYPR		P30681	HMGB2
			P18760	COF1		Q9QYE6	GOGA5
			P26040	EZRI		O08739	AMPD3
			P08249	MDHM		Q14C51	PTCD3
			Q9D6Y9	GLGB		Q9R1P1	PSB3
			P56480	ATPB		P14602	HSPB1
			Q9JIW9	RALB		Q9R190	MTA2
			Q80UG5	Septin9		Q64314	CD34
			Q9CR57	RL14		Q9CZM2	RL15
			Q3UPL0	SC31A		Q9WUA3	PFKAP
			P47857	PFKAM		O08807	PRDX4
			P52825	CPT2		P14206	RSSA
			Q8BG51	MIRO1		P16546	SPTN1
			Q8CCJ3	UFL1		Q505F5	LRC47
			Q9JKV1	ADRM1		Q8JZQ2	AFG32
			Q9D2U9	H2B3A		P26231	CTNA1
			P97310	MCM2		Q9WTP7	KAD3
			Q8BRF7	SCFD1		P54103	DNJC2
			Q8VCL2	SCO2		P21619	LMNB2
			Q99KC8	VMA5A		Q9Z1R2	BAG6
			Q61074	PPM1G		P26645	MARCS
			Q05920	PYC		Q9D5V5	CUL5
			Q8CFX1	G6PE		P80316	TCPE
			P30999	CTNND1		Q9Z1Q9	SYVC
			P08074	CBR2		P41216	ACSL1
			Q8BFY9	TNPO1		Q3KNM2	MARH5
			Q9DBR0	AKAP8		Q3UYV9	NCBP1
			Q9Z1X4	ILF3		Q60902	EP15R
			Q8BG32	PSD11		P42932	TCPQ
			P35700	PRDX1		O88441	MTX2
			Q9EPL9	ACOX3		P09055	ITB1
			Q60865	CAPR1		Q9ERG2	STRN3
			P30681	HMGB2		E9Q557	DESP
			Q9QYE6	GOGA5		P80318	TCPG
			O08739	AMPD3		Q9JI11	STK4
			Q14C51	PTCD3		P05202	AATM
			Q9R1P1	PSB3		Q6PAM1	TXLNA
			P14602	HSPB1		Q8K3X4	I2BPL
			Q9R190	MTA2		Q60932	VDAC1
			Q64314	CD34		Q00519	XDH
			Q9CZM2	RL15		Q922D8	C1TC
			Q9WUA3	PFKAP		P20108	PRDX3
			O08807	PRDX4		Q01405	SC23A
			O88685	PRS6A		P34884	MIF
			P14206	RSSA		Q6ZQK5	ACAP2
			P16546	SPTN1		P15626	GSTM2
			Q505F5	LRC47		Q9DBG6	RPN2
			Q8JZQ2	AFG32		Q8K4B0	MTA1
			P26231	CTNA1		P13595	NCAM1
			Q9WTP7	KAD3		Q80X85	RT07
			P54103	DNJC2		P00493	HPRT
			P21619	LMNB2		Q99JX7	NXF1
			Q9Z1R2	BAG6		Q9D4H8	CUL2
			P26645	MARCS		P14869	RLA0
			Q9D5V5	CUL5		Q8JZQ9	EIF3B
			P80316	TCPE		P17809	GTR1
			Q3UGC7	EI3JA		Q60967	PAPS1
			Q9Z1Q9	SYVC		Q61191	HCFC1
			P41216	ACSL1		Q8VDM6	HNRL1
			Q9WVJ2	PSD13		Q61316	HSP74
			Q3KNM2	MARH5		Q8K4Z5	SF3A1
			Q3UYV9	NCBP1		Q8BG67	EFR3A
			Q60902	EP15R		Q8BKC5	IPO5
			P42932	TCPQ		Q9JLV5	CUL3
			O88441	MTX2		Q9CRC8	LRC40
			P09055	ITB1		P60670	NPL4
			Q9ERG2	STRN3		Q61599	GDIR2
			E9Q557	DESP		Q80U93	NU214
			P80318	TCPG		Q922K7	NOP2
			Q99JI4	PSMD6		Q9D2R0	AACS
			Q9JI11	STK4		Q9QXK3	COPG2
			P05202	AATM		Q9Z0X1	AIFM1
			Q6PAM1	TXLNA		Q8BMJ2	SYLC
			Q8K3X4	I2BPL		Q9DBG7	SRPRA
			Q60932	VDAC1		B2RXS4	PLXB2
			Q00519	XDH		P23116	EIF3A
			Q922D8	C1TC		P68254	1433T
			P20108	PRDX3		Q7TQK5	CCD93
			Q01405	SC23A		Q9WV70	NOC2L
			P34884	MIF
			Q6ZQK5	ACAP2
			P15626	GSTM2
			Q9DBG6	RPN2
			Q8K4B0	MTA1
			P13595	NCAM1
			Q80X85	RT07
			P00493	HPRT
			Q99JX7	NXF1
			Q9D4H8	CUL2
			P14869	RLA0
			Q8JZQ9	EIF3B
			P17809	GTR1
			Q60967	PAPS1
			Q61191	HCFC1
			Q8VDM6	HNRL1
			Q61316	HSP74
			Q8K4Z5	SF3A1
			Q8BG67	EFR3A
			Q8BKC5	IPO5
			Q9JLV5	CUL3
			Q9CRC8	LRC40
			P60670	NPL4
			Q61599	GDIR2
			Q80U93	NU214
			P43274	H14
			Q922K7	NOP2
			Q9D2R0	AACS
			Q9QXK3	COPG2
			P59999	ARPC4
			Q9Z0X1	AIFM1
			Q8BMJ2	SYLC
			Q9DBG7	SRPRA
			B2RXS4	PLXB2
			P23116	EIF3A
			P68254	1433T
			P07724	ALBU
			Q7TQK5	CCD93
			Q9WV70	NOC2L
